# Supplementary material for: Bis(μ-biphenyl-2,2′-dicarboxyl­ato)bis­[(2,2′-bipyridine)copper(II)]
Source: Acta Crystallogr Sect E Struct Rep Online. 2009 Mar 19;65(Pt 4):m412. doi: 10.1107/S1600536809008976 (PMC2968894; doi:10.1107/S1600536809008976)
Supplement: Supplementary file 2 [file e-65-0m412-Isup2.hkl]

# 
# h,k,l, Fc-squared, Fo-squared, sigma(Fo-squared) and status flag 
# 
data_I
_shelx_title ' z in P2(1)/n' 
_shelx_refln_list_code          4 
_shelx_F_calc_maximum      263.71 
_exptl_crystal_F_000       940.00 
_reflns_d_resolution_high  0.8256 
 
loop_ 
 _symmetry_equiv_pos_as_xyz 
 'x, y, z' 
 '-x+1/2, y+1/2, -z+1/2' 
 '-x, -y, -z' 
 'x-1/2, -y-1/2, z-1/2' 
 
_cell_length_a    11.2200 
_cell_length_b    13.3500 
_cell_length_c    13.4000 
_cell_angle_alpha  90.000 
_cell_angle_beta  103.020 
_cell_angle_gamma  90.000 
 
_shelx_F_squared_multiplier     1.000 
 
loop_ 
 _refln_index_h 
 _refln_index_k 
 _refln_index_l 
 _refln_F_squared_calc 
 _refln_F_squared_meas 
 _refln_F_squared_sigma 
 _refln_observed_status 
   2   0   0    31248.28    31737.26    335.60 o 
   4   0   0      631.52      661.74     18.04 o 
   6   0   0     6550.30     6873.52    105.31 o 
   8   0   0      644.82      593.39     16.13 o 
  10   0   0      557.47      654.12     30.38 o 
  12   0   0      365.83      411.23     29.49 o 
   1   1   0     2766.91     2962.13     35.69 o 
   2   1   0      243.24      231.61      5.06 o 
   3   1   0    25613.87    26347.33    182.28 o 
   4   1   0      422.37      288.08      8.63 o 
   5   1   0     6817.09     7076.15     38.68 o 
   6   1   0     5571.40     5489.71     51.64 o 
   7   1   0     1126.45     1192.97     12.73 o 
   8   1   0        2.84        5.03      6.24 o 
   9   1   0       16.12       24.96      5.95 o 
  10   1   0        6.89       10.74      5.96 o 
  11   1   0       68.10       64.95     12.85 o 
  12   1   0      634.12      605.47     23.78 o 
  13   1   0      184.73      188.64     16.76 o 
   0   2   0     3321.25     3715.28     43.29 o 
   1   2   0     1548.03     1631.88     16.27 o 
   2   2   0       22.95       17.90      3.66 o 
   3   2   0     4161.42     4109.17     25.84 o 
   4   2   0     2523.51     2549.62     16.90 o 
   5   2   0        0.29       -1.51      2.07 o 
   6   2   0      257.18      283.83      6.28 o 
   7   2   0     2772.54     2758.62     26.36 o 
   8   2   0       77.74       68.25      6.71 o 
   9   2   0     2035.19     1971.18     26.77 o 
  10   2   0       52.88       69.34      8.01 o 
  11   2   0      807.61      740.86     18.73 o 
  12   2   0        3.62        6.10      9.62 o 
  13   2   0       35.41       12.38     13.70 o 
   1   3   0     5594.17     5693.42     38.66 o 
   2   3   0        2.84        2.80      2.66 o 
   3   3   0       14.95       34.23      3.52 o 
   4   3   0     1416.31     1462.90     12.66 o 
   5   3   0     7948.52     7895.54     43.08 o 
   6   3   0     1221.18     1308.12     12.70 o 
   7   3   0     1208.19     1176.20     15.78 o 
   8   3   0       38.92       35.64      5.27 o 
   9   3   0        1.46        8.72      5.73 o 
  10   3   0       99.48       83.67      8.51 o 
  11   3   0        2.05       -3.66      6.83 o 
  12   3   0        2.71       17.04     10.50 o 
  13   3   0      568.54      567.02     25.51 o 
   0   4   0     2616.24     2554.90     25.86 o 
   1   4   0      572.65      525.68      6.84 o 
   2   4   0     2316.61     2264.74     20.22 o 
   3   4   0      502.99      474.90      9.49 o 
   4   4   0     1089.63     1123.15     15.39 o 
   5   4   0     1939.12     2098.01     23.22 o 
   6   4   0       31.02       27.92      4.21 o 
   7   4   0      556.32      529.05     14.09 o 
   8   4   0      531.32      532.02     12.39 o 
   9   4   0      642.98      646.71     16.44 o 
  10   4   0      529.46      546.99     18.11 o 
  11   4   0     1629.25     1605.83     27.75 o 
  12   4   0        1.80       -7.42      7.70 o 
   1   5   0      918.05     1016.43     10.58 o 
   2   5   0       83.23       60.22      4.82 o 
   3   5   0      577.16      633.84     10.70 o 
   4   5   0     4060.37     3941.22     28.51 o 
   5   5   0     3442.44     3496.77     39.62 o 
   6   5   0     1472.37     1344.76     25.75 o 
   7   5   0        4.62       10.00      7.45 o 
   8   5   0     1079.50     1080.05     17.21 o 
   9   5   0       52.34       42.01      6.53 o 
  10   5   0      455.77      462.70     26.23 o 
  11   5   0       55.73       58.48     11.86 o 
  12   5   0       69.30       89.11     10.70 o 
   0   6   0    14027.22    14335.33    123.50 o 
   1   6   0        3.76       -0.15      4.49 o 
   2   6   0      440.98      367.69      6.70 o 
   3   6   0        1.13        5.46      3.58 o 
   4   6   0     1591.28     1564.23     24.29 o 
   5   6   0      380.38      372.23     13.87 o 
   6   6   0        3.98        5.78      5.42 o 
   7   6   0       10.57       11.06      6.81 o 
   8   6   0      429.33      438.02     12.45 o 
   9   6   0       17.61       19.51      6.37 o 
  10   6   0      954.09      952.04     26.56 o 
  11   6   0       44.96       32.10      8.54 o 
  12   6   0      141.80      159.27     12.74 o 
   1   7   0      337.74      441.44      8.38 o 
   2   7   0     3533.06     3679.40     27.26 o 
   3   7   0      101.42       76.51      4.85 o 
   4   7   0     3266.38     3459.89     32.82 o 
   5   7   0      374.69      340.50     14.59 o 
   6   7   0     1494.91     1452.53     43.13 o 
   7   7   0     1845.04     1875.46     26.93 o 
   8   7   0       46.99       40.44      6.88 o 
   9   7   0       20.98       20.91      6.74 o 
  10   7   0       18.38       22.94      8.35 o 
  11   7   0      280.67      282.88     14.52 o 
   0   8   0      169.84      135.08      8.56 o 
   1   8   0     6164.46     6463.06     43.57 o 
   2   8   0        0.55        0.11      3.19 o 
   3   8   0     1680.37     1671.46     22.07 o 
   4   8   0       54.74       56.25      6.34 o 
   5   8   0       87.99       99.94      9.61 o 
   6   8   0        8.81       13.35      9.49 o 
   7   8   0      177.92      163.85     12.80 o 
   8   8   0      280.02      285.60     16.29 o 
   9   8   0     1649.95     1704.59     29.51 o 
  10   8   0       11.49        4.20      7.18 o 
  11   8   0      468.01      449.69     17.88 o 
   1   9   0      584.31      604.58     13.96 o 
   2   9   0      837.38      917.32     17.02 o 
   3   9   0     2208.05     2197.28     27.01 o 
   4   9   0      519.14      509.67     13.69 o 
   5   9   0     2370.68     2339.93     73.09 o 
   6   9   0      116.74      131.61     17.34 o 
   7   9   0      843.10      903.97     45.09 o 
   8   9   0      622.04      551.87     21.06 o 
   9   9   0       88.23       81.31      9.90 o 
  10   9   0        0.54        1.58      9.44 o 
  11   9   0      168.77      149.89     15.48 o 
   0  10   0     3636.78     3637.26     78.73 o 
   1  10   0     2321.64     2393.21     23.75 o 
   2  10   0     1771.74     1840.53     36.05 o 
   3  10   0      779.85      781.04     17.01 o 
   4  10   0      367.19      353.93     15.95 o 
   5  10   0      274.67      254.32     31.61 o 
   6  10   0        6.34       11.79      9.25 o 
   7  10   0        6.19       31.18     14.46 o 
   8  10   0      289.76      287.55     47.08 o 
   9  10   0      159.77      171.32     12.57 o 
  10  10   0      213.01      208.54     13.73 o 
   1  11   0       19.76       22.53      6.58 o 
   2  11   0      674.45      713.31     33.60 o 
   3  11   0      217.83      240.99     11.51 o 
   4  11   0     2590.32     2688.98     43.00 o 
   5  11   0      237.24      205.62     14.65 o 
   6  11   0      417.23      447.19     20.03 o 
   7  11   0       93.94       97.02     14.33 o 
   8  11   0       30.04       26.14     11.98 o 
   9  11   0       20.87       14.45      8.87 o 
   0  12   0     1259.88     1181.53     40.44 o 
   1  12   0       70.64       86.67      8.73 o 
   2  12   0     1365.26     1367.92     23.97 o 
   3  12   0      178.92      154.10     10.59 o 
   4  12   0        2.77        3.33     14.08 o 
   5  12   0      110.30      112.84     12.65 o 
   6  12   0       42.31       28.98     15.98 o 
   7  12   0      645.47      627.51     24.87 o 
   8  12   0      293.73      276.81     19.27 o 
   1  13   0      203.34      194.32     15.23 o 
   2  13   0       48.15       59.39      8.79 o 
   3  13   0      514.96      505.64     45.63 o 
   4  13   0      417.63      452.38     20.42 o 
   5  13   0      857.77      925.43     60.69 o 
   6  13   0       74.72       55.25     17.21 o 
   7  13   0      511.49      545.04     24.33 o 
   0  14   0      128.42      114.80     20.19 o 
   1  14   0     1698.75     1642.34     63.79 o 
   2  14   0        5.17       -1.90     12.31 o 
   3  14   0      306.36      314.58     29.24 o 
   4  14   0        3.75        5.10     10.80 o 
   5  14   0       30.09       29.34     11.98 o 
   6  14   0       22.49       20.87     17.40 o 
   1  15   0        2.38       -2.25     11.12 o 
   2  15   0       58.58       87.27     21.52 o 
   3  15   0      200.12      203.46     26.77 o 
   4  15   0       22.81       32.77     12.21 o 
   0  16   0     1045.40     1088.57     47.91 o 
   1  16   0      269.38      240.22     27.34 o 
 -13   0   1     1084.43     1039.14     44.05 o 
 -11   0   1      831.35      844.79     35.44 o 
  -9   0   1        7.89        8.76      7.47 o 
  -7   0   1     8534.32     9255.10     89.50 o 
  -5   0   1    34820.69    35611.02    213.75 o 
  -3   0   1     1790.95     2259.58     22.25 o 
  -1   0   1     6446.26     6787.21     75.50 o 
   1   0   1      368.77      480.97      9.56 o 
   3   0   1     2216.08     2333.42     24.13 o 
   5   0   1    16726.72    17285.67    134.20 o 
   7   0   1     2223.61     2079.53     29.11 o 
   9   0   1      198.06      200.72     11.81 o 
  11   0   1        0.01        1.46     12.91 o 
  13   0   1      566.94      489.57     34.36 o 
 -13   1   1        7.21       -0.66     10.22 o 
 -12   1   1       77.35       77.08     12.04 o 
 -11   1   1      777.56      776.51     27.05 o 
 -10   1   1      927.09      893.79     18.41 o 
  -9   1   1      207.51      182.61     11.02 o 
  -8   1   1     2232.96     2193.27     22.61 o 
  -7   1   1     2312.85     2352.85     19.43 o 
  -6   1   1     1718.83     1633.20     19.78 o 
  -5   1   1      361.37      332.25      5.74 o 
  -4   1   1     6804.45     7430.44     38.75 o 
  -3   1   1     3936.10     4055.89     24.89 o 
  -2   1   1    13533.20    14205.82    205.99 o 
  -1   1   1     9440.04     9511.54     57.11 o 
   0   1   1    14572.83    14851.25    116.03 o 
   1   1   1     3901.83     4087.10     34.20 o 
   2   1   1       76.52       91.13      5.27 o 
   3   1   1     5033.64     5020.77     27.54 o 
   4   1   1     1423.33     1688.62     13.03 o 
   5   1   1     7166.66     7802.55     53.40 o 
   6   1   1       75.94       93.60      4.92 o 
   7   1   1      472.33      443.67      8.28 o 
   8   1   1      321.11      341.57     10.17 o 
   9   1   1      798.40      790.37     27.94 o 
  10   1   1      152.98      154.25      9.85 o 
  11   1   1      952.17      981.49     27.54 o 
  12   1   1       59.52       67.44     12.68 o 
  13   1   1      488.45      432.29     62.24 o 
 -13   2   1      238.95      276.34     18.66 o 
 -12   2   1      361.48      372.75     20.35 o 
 -11   2   1       12.68       13.73      6.62 o 
 -10   2   1       75.62       80.93      7.89 o 
  -9   2   1       60.95       62.41      6.96 o 
  -8   2   1       21.43       28.89      4.63 o 
  -7   2   1      229.09      242.35      6.94 o 
  -6   2   1       46.68       30.99      2.95 o 
  -5   2   1     1273.24     1206.99     11.04 o 
  -4   2   1     2815.00     2621.21     18.91 o 
  -3   2   1       23.11       13.02      2.58 o 
  -2   2   1     2169.66     2074.24     13.13 o 
  -1   2   1    11561.82    11966.48     78.50 o 
   0   2   1     6450.42     6678.92     52.75 o 
   1   2   1      412.84      416.05      6.52 o 
   2   2   1     9351.52     9523.43     62.02 o 
   3   2   1       13.68       15.58      2.02 o 
   4   2   1     3630.19     3542.89     22.14 o 
   5   2   1     2214.96     2309.30     17.31 o 
   6   2   1     8414.58     8385.28     47.04 o 
   7   2   1      627.49      642.95      9.87 o 
   8   2   1      932.13      914.00     17.53 o 
   9   2   1      559.70      524.69     14.70 o 
  10   2   1       91.56       91.20      9.14 o 
  11   2   1       98.70       67.33      9.04 o 
  12   2   1      149.37      153.67     15.52 o 
 -13   3   1        3.34        0.68     10.15 o 
 -12   3   1       76.01       85.71      9.69 o 
 -11   3   1       29.27       16.22      7.12 o 
 -10   3   1      832.81      866.72     25.87 o 
  -9   3   1      415.83      381.06     12.88 o 
  -8   3   1      836.71      799.45     13.60 o 
  -7   3   1      530.23      539.19      8.80 o 
  -6   3   1     1897.10     1792.24     15.21 o 
  -5   3   1     1136.00     1271.33     12.59 o 
  -4   3   1      495.36      500.93     10.00 o 
  -3   3   1      572.39      573.81      6.65 o 
  -2   3   1        9.14        6.90      3.64 o 
  -1   3   1    15279.88    15528.39     99.20 o 
   0   3   1    33249.82    33298.46    175.69 o 
   1   3   1     3992.15     4054.94     29.41 o 
   2   3   1     6104.54     6180.89     43.96 o 
   3   3   1        9.82        4.62      2.27 o 
   4   3   1     3711.13     3758.64     27.18 o 
   5   3   1      467.26      537.93      7.63 o 
   6   3   1      194.07      193.07      5.71 o 
   7   3   1        4.31       -2.97      4.02 o 
   8   3   1      700.87      706.92     15.59 o 
   9   3   1        5.23        6.89      6.14 o 
  10   3   1      253.33      263.36     12.23 o 
  11   3   1       38.92       20.56      7.66 o 
  12   3   1      772.11      783.33     27.36 o 
 -12   4   1      292.02      288.86     14.88 o 
 -11   4   1      134.24      144.12     10.67 o 
 -10   4   1      229.38      232.38     11.63 o 
  -9   4   1       17.77       22.30      5.48 o 
  -8   4   1       30.45       28.77      5.11 o 
  -7   4   1      107.22      108.29      6.06 o 
  -6   4   1      171.53      147.91      5.07 o 
  -5   4   1     2231.46     2188.42     16.57 o 
  -4   4   1      503.07      418.98      6.08 o 
  -3   4   1      368.33      301.73      5.18 o 
  -2   4   1     1868.85     1783.16     14.25 o 
  -1   4   1       47.06       79.80      3.25 o 
   0   4   1     7981.19     7999.84     46.55 o 
   1   4   1     1748.45     1765.92     20.50 o 
   2   4   1      870.63      868.95      8.78 o 
   3   4   1     2208.53     2276.14     22.86 o 
   4   4   1      206.76      178.43      8.76 o 
   5   4   1      599.28      544.97     13.83 o 
   6   4   1     4285.62     4066.72     32.67 o 
   7   4   1     2412.61     2319.62     24.01 o 
   8   4   1      751.22      736.83     14.28 o 
   9   4   1     1598.18     1512.25     30.14 o 
  10   4   1      256.66      279.51     12.89 o 
  11   4   1        0.90       -7.34      7.34 o 
  12   4   1       57.39       60.91      9.94 o 
 -12   5   1      153.25      148.16     31.80 o 
 -11   5   1     1393.79     1367.12     25.95 o 
 -10   5   1      122.08      138.87     10.02 o 
  -9   5   1     1824.63     1821.58     23.08 o 
  -8   5   1       76.78       70.14      6.27 o 
  -7   5   1     1890.55     1910.40     24.66 o 
  -6   5   1      930.85      891.54     15.78 o 
  -5   5   1     2425.56     2638.31     27.29 o 
  -4   5   1      772.02      871.45     11.63 o 
  -3   5   1      414.18      540.18      7.22 o 
  -2   5   1     1930.80     2140.51     17.10 o 
  -1   5   1     2163.79     2078.32     19.20 o 
   0   5   1     5520.75     5868.72     36.84 o 
   1   5   1     8760.32     8788.51     51.80 o 
   2   5   1       29.98       25.25      2.29 o 
   3   5   1    11843.45    12286.25    154.19 o 
   4   5   1     1961.66     2027.68     23.36 o 
   5   5   1     2786.31     2903.81     30.26 o 
   6   5   1       12.32       17.03      4.71 o 
   7   5   1       68.48       73.76      9.08 o 
   8   5   1      165.74      177.13     13.51 o 
   9   5   1     1185.63     1204.24     22.53 o 
  10   5   1       95.55       93.04     18.30 o 
  11   5   1       74.35       96.39     10.36 o 
  12   5   1       27.38       15.32      9.05 o 
 -12   6   1       15.46       23.97     10.60 o 
 -11   6   1      933.61     1014.87     22.95 o 
 -10   6   1        5.86       -0.61      7.04 o 
  -9   6   1      853.72      879.72     23.53 o 
  -8   6   1       16.37       21.62      5.47 o 
  -7   6   1       75.91       71.11     12.45 o 
  -6   6   1     1458.90     1593.84     22.17 o 
  -5   6   1     4826.08     4815.12     42.10 o 
  -4   6   1        0.98        0.90      3.38 o 
  -3   6   1      789.34      611.37      8.39 o 
  -2   6   1      561.21      619.84      8.97 o 
  -1   6   1     2178.21     2115.74     18.05 o 
   0   6   1     5397.23     6070.68     39.14 o 
   1   6   1      463.97      523.26     10.52 o 
   2   6   1     1327.15     1577.84     14.42 o 
   3   6   1     2711.76     2900.89     27.98 o 
   4   6   1        6.92       -1.41      3.64 o 
   5   6   1     2088.40     1945.02     42.94 o 
   6   6   1       58.39       53.18      7.16 o 
   7   6   1     1204.29     1184.57     18.06 o 
   8   6   1      339.16      353.69     11.79 o 
   9   6   1      567.11      575.84     16.41 o 
  10   6   1       17.68       29.05      8.65 o 
  11   6   1        5.12       -0.08     10.72 o 
  12   6   1       26.03       24.34     13.82 o 
 -12   7   1       14.53       20.38      9.26 o 
 -11   7   1      293.31      273.50     14.13 o 
 -10   7   1       45.97       51.03      7.71 o 
  -9   7   1     1107.39     1085.17     19.01 o 
  -8   7   1       77.82       74.17      8.49 o 
  -7   7   1      409.00      386.53     25.64 o 
  -6   7   1      624.12      597.91     30.82 o 
  -5   7   1      147.68      116.28      9.26 o 
  -4   7   1       39.09       48.84      5.17 o 
  -3   7   1     3271.53     3641.80     53.44 o 
  -2   7   1     3483.41     3806.48     28.29 o 
  -1   7   1     3475.67     3574.60     34.58 o 
   0   7   1     2162.45     2088.00     18.95 o 
   1   7   1     2933.48     2670.17     22.11 o 
   2   7   1     4935.96     4792.63     33.35 o 
   3   7   1      849.65      773.04     16.51 o 
   4   7   1      346.16      349.28     10.51 o 
   5   7   1      747.48      707.51     22.62 o 
   6   7   1      712.61      725.17     20.69 o 
   7   7   1      545.62      554.18     13.41 o 
   8   7   1      104.81      109.50      8.25 o 
   9   7   1      955.65      982.38     18.83 o 
  10   7   1      437.72      445.61     16.81 o 
  11   7   1      282.53      303.08     15.15 o 
 -11   8   1       19.45       19.57      8.86 o 
 -10   8   1      465.03      404.46     14.18 o 
  -9   8   1      299.75      305.25     16.93 o 
  -8   8   1        0.67       -7.51      7.51 o 
  -7   8   1      131.95      122.24     20.79 o 
  -6   8   1     1272.60     1337.31     27.51 o 
  -5   8   1      218.40      215.36     16.07 o 
  -4   8   1     7490.51     7544.83     59.79 o 
  -3   8   1      581.28      624.98     13.57 o 
  -2   8   1     1517.08     1449.97     16.04 o 
  -1   8   1      262.77      268.69     11.18 o 
   0   8   1      295.25      245.74      7.54 o 
   1   8   1      940.87      992.68     13.05 o 
   2   8   1     1429.75     1449.39     15.61 o 
   3   8   1      410.83      399.46     11.59 o 
   4   8   1     3015.29     2979.98     48.38 o 
   5   8   1      113.31      140.17     11.49 o 
   6   8   1      719.75      728.41     21.27 o 
   7   8   1      236.81      229.59     16.42 o 
   8   8   1        6.85       10.26      7.01 o 
   9   8   1       19.70        1.06     10.32 o 
  10   8   1       64.43       40.66      9.47 o 
  11   8   1        1.34        4.02     13.27 o 
 -11   9   1       94.05       82.72     13.02 o 
 -10   9   1      404.21      446.57     17.44 o 
  -9   9   1      146.05      159.25     14.90 o 
  -8   9   1      359.79      411.77     19.12 o 
  -7   9   1      566.16      557.50     20.51 o 
  -6   9   1      786.35      772.43     35.72 o 
  -5   9   1      109.16      103.08     10.77 o 
  -4   9   1        9.01       14.49      5.63 o 
  -3   9   1        0.75       -5.15      5.15 o 
  -2   9   1     1982.63     2007.01     20.33 o 
  -1   9   1      564.22      552.02     10.81 o 
   0   9   1     5938.33     5932.28     58.44 o 
   1   9   1       10.95        5.71      4.88 o 
   2   9   1     8550.94     8664.76     93.63 o 
   3   9   1       41.75       32.50      6.41 o 
   4   9   1     1502.63     1528.00     29.72 o 
   5   9   1      106.91      102.76     11.49 o 
   6   9   1        5.89        0.55      8.14 o 
   7   9   1      171.32      165.43     14.05 o 
   8   9   1      228.27      230.04     12.76 o 
   9   9   1      290.87      292.28     14.52 o 
  10   9   1      149.89      169.10     12.78 o 
 -10  10   1       65.87       78.95     10.88 o 
  -9  10   1       29.30       19.59     11.33 o 
  -8  10   1       45.47       43.35     11.20 o 
  -7  10   1      249.69      250.06     15.93 o 
  -6  10   1      144.31      145.35     12.80 o 
  -5  10   1      850.82      880.10     24.06 o 
  -4  10   1     1110.59     1109.44     25.61 o 
  -3  10   1      787.93      774.52     22.80 o 
  -2  10   1      634.26      612.15     14.94 o 
  -1  10   1      616.60      593.01     11.76 o 
   0  10   1      838.71      801.42     15.58 o 
   1  10   1        0.23        1.17      5.61 o 
   2  10   1       14.32       11.31      6.19 o 
   3  10   1     1194.77     1215.13     21.09 o 
   4  10   1      816.41      865.10     40.38 o 
   5  10   1      471.45      475.84     18.93 o 
   6  10   1      122.38      141.50     30.16 o 
   7  10   1     1291.16     1328.14     31.67 o 
   8  10   1      177.81      187.22     12.30 o 
   9  10   1      544.97      513.26     18.49 o 
  10  10   1       68.22       85.05     11.36 o 
  -9  11   1      687.29      694.12     26.66 o 
  -8  11   1        0.39        1.51     10.65 o 
  -7  11   1      633.20      638.59     30.57 o 
  -6  11   1       31.59       47.18     14.56 o 
  -5  11   1      480.15      481.08     19.59 o 
  -4  11   1      157.83      128.99     11.68 o 
  -3  11   1        6.17       13.95      6.81 o 
  -2  11   1     1383.89     1315.48     22.29 o 
  -1  11   1      803.38      872.41     28.90 o 
   0  11   1      240.74      233.33      9.03 o 
   1  11   1      972.63      978.95     19.45 o 
   2  11   1      159.80      153.73      9.91 o 
   3  11   1      854.24      865.79     27.07 o 
   4  11   1       10.36        5.62     17.37 o 
   5  11   1      383.09      376.88     18.51 o 
   6  11   1        0.49        0.07      9.79 o 
   7  11   1       82.47       89.90     12.97 o 
   8  11   1       16.74       15.02     11.70 o 
   9  11   1      562.94      591.31     37.45 o 
  -9  12   1       45.01       40.39     13.63 o 
  -8  12   1       55.84       54.43     12.69 o 
  -7  12   1      751.67      765.82     26.63 o 
  -6  12   1       40.94       67.37     18.23 o 
  -5  12   1      532.09      580.90     55.44 o 
  -4  12   1      692.47      677.99     22.44 o 
  -3  12   1       36.17       31.54      7.82 o 
  -2  12   1      596.51      572.24     16.40 o 
  -1  12   1       14.15       13.43      6.81 o 
   0  12   1        1.52        2.44      8.56 o 
   1  12   1       31.91       20.85      7.24 o 
   2  12   1      314.23      320.98     13.52 o 
   3  12   1      970.85      888.27     24.74 o 
   4  12   1        5.86       -6.62      9.23 o 
   5  12   1     1105.75     1000.06     28.08 o 
   6  12   1      179.79      180.38     21.90 o 
   7  12   1     1858.77     1811.65     40.04 o 
   8  12   1        1.02        0.95     13.13 o 
  -8  13   1       16.08        3.61     12.32 o 
  -7  13   1        8.94       -2.59     11.21 o 
  -6  13   1        7.61        5.42     10.73 o 
  -5  13   1      168.77      143.71     24.21 o 
  -4  13   1      296.94      265.85     24.36 o 
  -3  13   1       29.90       21.77      8.00 o 
  -2  13   1      512.20      531.29     24.51 o 
  -1  13   1       79.95       95.14     16.80 o 
   0  13   1      854.25      870.87     26.53 o 
   1  13   1      311.25      320.13     18.20 o 
   2  13   1     1084.25     1083.09     22.66 o 
   3  13   1       11.62       40.58     10.89 o 
   4  13   1      329.31      351.94     20.85 o 
   5  13   1       14.48        8.82     13.35 o 
   6  13   1      222.79      244.66     24.87 o 
   7  13   1        1.91       14.65     12.14 o 
  -6  14   1      403.56      435.42     37.02 o 
  -5  14   1       52.86       44.30     12.34 o 
  -4  14   1      423.58      424.12     33.70 o 
  -3  14   1      119.98      131.48     13.73 o 
  -2  14   1      847.93      774.15     29.05 o 
  -1  14   1      191.16      158.08     21.39 o 
   0  14   1      251.08      278.89     36.90 o 
   1  14   1       81.84       67.81     12.96 o 
   2  14   1       37.31       32.69     11.65 o 
   3  14   1        0.96        3.49     12.02 o 
   4  14   1      687.60      770.88     55.41 o 
   5  14   1       24.25       34.33     12.28 o 
   6  14   1      536.73      547.34     24.70 o 
  -5  15   1        0.21       25.83     16.99 o 
  -4  15   1       38.24       30.15     13.04 o 
  -3  15   1       14.88        7.02     17.91 o 
  -2  15   1       61.35       57.64     13.42 o 
  -1  15   1      123.86      121.49     15.38 o 
   0  15   1      263.26      276.70     31.86 o 
   1  15   1      175.70      147.55     16.22 o 
   2  15   1      746.88      728.79     40.50 o 
   3  15   1      149.82      124.55     23.61 o 
   4  15   1      359.36      346.00     21.05 o 
  -1  16   1       63.01       53.04     14.29 o 
   0  16   1        3.43      -12.08     12.08 o 
   1  16   1       11.43       -0.40     25.50 o 
 -12   0   2       26.79        4.56     12.34 o 
 -10   0   2      195.54      200.20     13.51 o 
  -8   0   2     2027.10     2043.12     37.53 o 
  -6   0   2     1247.91     1161.36     14.13 o 
  -4   0   2      140.18      197.48      6.69 o 
  -2   0   2    10149.10    10501.29    114.99 o 
   0   0   2      188.10      217.19      6.64 o 
   2   0   2    10844.96    10821.51    120.49 o 
   4   0   2     3427.11     3153.78     25.85 o 
   6   0   2      146.99      130.61      6.17 o 
   8   0   2      534.95      547.25     16.44 o 
  10   0   2      289.67      324.27     24.36 o 
  12   0   2      517.59      575.20     34.74 o 
 -13   1   2       58.84       55.11     12.15 o 
 -12   1   2      628.11      619.30     22.82 o 
 -11   1   2       94.58      101.44      9.67 o 
 -10   1   2      460.69      451.18     13.64 o 
  -9   1   2       39.57       35.53      4.98 o 
  -8   1   2        6.26       10.05      3.19 o 
  -7   1   2      611.36      621.69      7.72 o 
  -6   1   2       20.77       14.95      2.05 o 
  -5   1   2       48.36       69.05      4.41 o 
  -4   1   2     4110.56     3991.01     25.95 o 
  -3   1   2    15690.05    16754.00    130.95 o 
  -2   1   2    31806.97    31236.51    238.54 o 
  -1   1   2     1310.50     1286.24     13.84 o 
   0   1   2    13137.14    13046.83     99.03 o 
   1   1   2     1523.43     1651.31     16.09 o 
   2   1   2     4579.77     4749.73     26.12 o 
   3   1   2     3709.93     3754.28     35.49 o 
   4   1   2       74.85       48.31      3.08 o 
   5   1   2     5752.55     5865.11     34.38 o 
   6   1   2     1228.62     1020.73     16.40 o 
   7   1   2      702.56      673.78     11.89 o 
   8   1   2     1162.09     1149.19     16.20 o 
   9   1   2        6.77        4.33      5.82 o 
  10   1   2        8.10        8.75      6.70 o 
  11   1   2       31.32       32.97     10.94 o 
  12   1   2        6.97       -5.92     10.20 o 
 -13   2   2       41.81       46.02     11.43 o 
 -12   2   2        1.06       -4.19     10.00 o 
 -11   2   2      245.08      235.94     24.85 o 
 -10   2   2      196.60      209.26     10.32 o 
  -9   2   2     1986.32     1890.05     28.33 o 
  -8   2   2     1163.44     1168.05     13.43 o 
  -7   2   2     5734.50     5707.32     35.09 o 
  -6   2   2     4376.14     4657.13     28.98 o 
  -5   2   2     5536.13     5548.26     35.41 o 
  -4   2   2       63.06       76.66      3.15 o 
  -3   2   2     4399.23     4726.23     28.89 o 
  -2   2   2       56.23       62.02      2.81 o 
  -1   2   2     1868.04     1897.52     21.96 o 
   0   2   2    26169.66    26088.98    432.19 o 
   1   2   2    13147.05    13081.97     75.22 o 
   2   2   2      779.54      760.16     10.65 o 
   3   2   2      584.27      514.70     10.80 o 
   4   2   2     3688.29     3823.99     28.39 o 
   5   2   2     6441.82     6712.74     41.51 o 
   6   2   2      550.22      558.23      9.05 o 
   7   2   2        0.94       -0.50      3.62 o 
   8   2   2        6.62        2.73      5.66 o 
   9   2   2      296.12      304.58     12.60 o 
  10   2   2      124.71      119.03     15.74 o 
  11   2   2      901.85      841.49     26.70 o 
  12   2   2      565.52      527.77     23.84 o 
 -13   3   2      364.83      359.12     20.05 o 
 -12   3   2       16.38        3.40      7.17 o 
 -11   3   2     1425.18     1403.74     24.84 o 
 -10   3   2       48.80       58.26      7.37 o 
  -9   3   2     1379.16     1442.66     26.13 o 
  -8   3   2       36.22       45.68      4.88 o 
  -7   3   2      349.15      345.92      7.41 o 
  -6   3   2       27.45       23.96      3.19 o 
  -5   3   2     3794.37     3800.29     26.64 o 
  -4   3   2     1868.01     1990.51     13.87 o 
  -3   3   2     2650.49     2474.20     16.55 o 
  -2   3   2     2190.86     2344.76     28.03 o 
  -1   3   2       17.61       33.20      5.22 o 
   0   3   2      205.30      223.95      4.74 o 
   1   3   2        9.69       19.77      2.06 o 
   2   3   2      137.78      132.34      6.91 o 
   3   3   2      796.45      782.66     12.50 o 
   4   3   2     3763.02     4077.38     29.97 o 
   5   3   2     4217.48     4158.11     27.03 o 
   6   3   2       65.26       67.29      4.40 o 
   7   3   2     6444.11     6437.05     46.38 o 
   8   3   2      637.95      636.18     15.86 o 
   9   3   2     3733.07     3673.73     40.37 o 
  10   3   2        9.01       12.46      7.13 o 
  11   3   2       76.06       64.40      9.73 o 
  12   3   2        6.19        9.55     11.83 o 
 -13   4   2       21.16       22.05      8.86 o 
 -12   4   2      244.31      221.92     20.74 o 
 -11   4   2      145.17      142.98     10.40 o 
 -10   4   2      394.15      388.05     13.87 o 
  -9   4   2     1110.40     1145.27     18.53 o 
  -8   4   2      105.08       91.67      8.70 o 
  -7   4   2     2020.09     2014.91     24.23 o 
  -6   4   2      752.12      738.09     13.81 o 
  -5   4   2     4122.63     3948.89     20.82 o 
  -4   4   2      803.01      786.15      8.41 o 
  -3   4   2      188.68      216.53      4.48 o 
  -2   4   2      621.66      667.01      8.35 o 
  -1   4   2      613.10      734.54     14.08 o 
   0   4   2       28.06       48.22      2.90 o 
   1   4   2     3875.16     3765.63     25.34 o 
   2   4   2    13814.72    14213.83     67.48 o 
   3   4   2     7100.79     7189.84     51.61 o 
   4   4   2     1911.81     1842.41     18.58 o 
   5   4   2     3134.26     3059.54     26.54 o 
   6   4   2      914.96      897.26     14.39 o 
   7   4   2        2.39       -0.93      4.86 o 
   8   4   2        4.42        3.48      5.44 o 
   9   4   2       67.44       64.47      8.27 o 
  10   4   2       14.04       18.82      7.77 o 
  11   4   2       79.75       93.92     10.60 o 
  12   4   2      747.88      697.66     20.68 o 
 -12   5   2      804.52      857.04     21.75 o 
 -11   5   2      462.52      480.72     20.44 o 
 -10   5   2      888.49      869.56     19.57 o 
  -9   5   2      649.50      652.88     14.19 o 
  -8   5   2       19.65       24.96      9.09 o 
  -7   5   2        2.90       -5.86      6.18 o 
  -6   5   2      430.86      444.10     11.43 o 
  -5   5   2     1962.14     2067.37     15.47 o 
  -4   5   2     2767.21     2669.92     18.32 o 
  -3   5   2       14.17        7.20      2.51 o 
  -2   5   2     3812.80     3685.68     26.05 o 
  -1   5   2      590.78      549.94     11.86 o 
   0   5   2     7652.85     7636.84     46.49 o 
   1   5   2     1821.25     2004.84     16.74 o 
   2   5   2        0.56        3.10      2.43 o 
   3   5   2      221.75      255.31      7.89 o 
   4   5   2      425.84      373.24      8.67 o 
   5   5   2      301.16      268.27      8.75 o 
   6   5   2     3787.76     3680.37     32.08 o 
   7   5   2        2.77        4.38      5.24 o 
   8   5   2     2865.62     2892.50     36.64 o 
   9   5   2      222.08      235.50     13.49 o 
  10   5   2       69.31       55.33      8.89 o 
  11   5   2      173.06      155.26     15.03 o 
  12   5   2       47.33       45.91     10.10 o 
 -12   6   2       78.78       80.29     10.09 o 
 -11   6   2      255.17      242.19     19.72 o 
 -10   6   2       75.64       76.30      7.69 o 
  -9   6   2      948.33      968.58     17.36 o 
  -8   6   2      683.30      647.94     15.73 o 
  -7   6   2       14.84       22.71      5.72 o 
  -6   6   2     3851.75     3946.05     38.06 o 
  -5   6   2      166.62      167.71      7.32 o 
  -4   6   2     2860.99     2988.06     23.01 o 
  -3   6   2      635.41      729.07     10.08 o 
  -2   6   2      360.18      379.05      7.67 o 
  -1   6   2      270.31      289.47      8.69 o 
   0   6   2      940.75      883.82     11.09 o 
   1   6   2     1111.41     1244.65     33.04 o 
   2   6   2    11355.93    11486.53     67.30 o 
   3   6   2        4.73       17.57      3.25 o 
   4   6   2     3250.34     3301.97     30.85 o 
   5   6   2       15.17        9.80      7.68 o 
   6   6   2      253.48      225.60      9.13 o 
   7   6   2      275.61      270.72     10.20 o 
   8   6   2      206.47      195.21     14.51 o 
   9   6   2      481.42      452.32     13.87 o 
  10   6   2      235.73      239.68     13.21 o 
  11   6   2       87.38       89.63     11.07 o 
 -12   7   2      193.29      220.85     13.83 o 
 -11   7   2      794.12      785.98     32.72 o 
 -10   7   2      390.09      396.35     13.30 o 
  -9   7   2       48.11       52.98      8.32 o 
  -8   7   2      548.14      520.71     15.44 o 
  -7   7   2       38.05       32.83      6.79 o 
  -6   7   2        4.58        6.48      6.62 o 
  -5   7   2       89.37       80.92      6.04 o 
  -4   7   2     1224.54     1026.85     31.46 o 
  -3   7   2     1094.33      957.32     12.27 o 
  -2   7   2     1261.95     1069.81     13.19 o 
  -1   7   2     2248.52     2329.27     20.72 o 
   0   7   2     1712.38     1600.60     16.43 o 
   1   7   2     1806.82     1768.04     17.25 o 
   2   7   2       85.34       78.49      8.01 o 
   3   7   2      554.95      554.49     24.77 o 
   4   7   2      957.99      953.87     21.91 o 
   5   7   2      421.67      434.08     16.77 o 
   6   7   2      613.20      608.64     16.00 o 
   7   7   2     1583.02     1584.84     25.34 o 
   8   7   2     1192.62     1213.27     20.22 o 
   9   7   2      886.93      827.54     17.82 o 
  10   7   2       60.08       63.51     10.11 o 
  11   7   2       49.17       38.38     10.33 o 
 -11   8   2      101.73      130.38     14.05 o 
 -10   8   2        1.92        2.70      6.58 o 
  -9   8   2     1059.81     1072.98     22.30 o 
  -8   8   2        1.21       26.57     12.37 o 
  -7   8   2     1507.99     1457.73     29.59 o 
  -6   8   2       22.87       17.97      7.53 o 
  -5   8   2     2489.60     2395.40     36.48 o 
  -4   8   2        0.99       -2.69      4.45 o 
  -3   8   2       65.08       77.97      5.10 o 
  -2   8   2        8.45       11.50      3.84 o 
  -1   8   2      444.57      388.99      8.92 o 
   0   8   2      638.82      684.51     12.31 o 
   1   8   2     5274.00     4912.14     35.72 o 
   2   8   2       17.90       34.28      3.99 o 
   3   8   2     2082.71     2028.63     25.00 o 
   4   8   2       41.38       31.71      8.40 o 
   5   8   2     1465.79     1486.90     29.73 o 
   6   8   2      677.57      639.74     52.43 o 
   7   8   2        0.51        2.57      6.40 o 
   8   8   2       55.54       58.81      8.77 o 
   9   8   2      181.70      212.68     12.79 o 
  10   8   2      136.43      119.26     13.67 o 
  11   8   2        7.08       15.67      9.89 o 
 -11   9   2      739.21      746.50     26.07 o 
 -10   9   2      154.16      145.32     16.82 o 
  -9   9   2      310.05      357.75     20.92 o 
  -8   9   2        0.80       -7.99      7.99 o 
  -7   9   2       82.42       86.26     10.76 o 
  -6   9   2       15.35       19.77      8.67 o 
  -5   9   2     1490.97     1516.69     29.59 o 
  -4   9   2      505.46      498.58     13.12 o 
  -3   9   2     3239.02     3177.29     33.79 o 
  -2   9   2     1318.36     1313.80     19.77 o 
  -1   9   2      997.49      945.29     14.05 o 
   0   9   2       40.45       38.64      4.85 o 
   1   9   2      333.90      284.96     10.96 o 
   2   9   2       21.07       25.66      6.10 o 
   3   9   2      336.64      343.31     11.89 o 
   4   9   2      372.08      370.32     17.01 o 
   5   9   2      398.94      429.15     18.47 o 
   6   9   2      751.96      722.47     63.38 o 
   7   9   2     2965.49     3043.53     43.42 o 
   8   9   2      124.98      112.56     10.60 o 
   9   9   2     1015.70     1026.33     23.67 o 
  10   9   2       11.91       15.32     11.13 o 
 -10  10   2      231.12      207.89     17.19 o 
  -9  10   2      320.82      338.49     19.40 o 
  -8  10   2      374.68      361.37     18.71 o 
  -7  10   2       71.21       83.92     13.61 o 
  -6  10   2     1251.00     1292.17     29.59 o 
  -5  10   2      440.09      409.89     17.62 o 
  -4  10   2      369.77      342.20     12.34 o 
  -3  10   2      106.14      106.04      8.18 o 
  -2  10   2      440.30      433.06     17.44 o 
  -1  10   2       44.44       54.76      5.70 o 
   0  10   2      286.10      291.72      9.25 o 
   1  10   2      209.90      199.78     12.23 o 
   2  10   2     6444.13     6292.64     55.59 o 
   3  10   2     1667.74     1602.42     24.53 o 
   4  10   2     1169.29     1167.15     49.68 o 
   5  10   2      462.73      426.27     19.17 o 
   6  10   2      135.87      121.60     12.87 o 
   7  10   2      130.17      125.32     10.73 o 
   8  10   2      120.19      126.95     12.07 o 
   9  10   2      938.08      902.18     23.25 o 
  -9  11   2      186.16      165.38     27.91 o 
  -8  11   2      192.98      216.56     42.15 o 
  -7  11   2       79.37       81.93     15.98 o 
  -6  11   2       10.72       17.12     12.53 o 
  -5  11   2      462.47      454.55     19.03 o 
  -4  11   2      898.09      823.51     23.24 o 
  -3  11   2      337.15      349.00     17.49 o 
  -2  11   2      747.29      764.01     17.45 o 
  -1  11   2      727.95      751.32     16.83 o 
   0  11   2      108.62      112.78      9.12 o 
   1  11   2      224.11      207.12     10.77 o 
   2  11   2      457.31      419.46     14.37 o 
   3  11   2       90.22      100.57     34.40 o 
   4  11   2      539.84      572.17     28.67 o 
   5  11   2        3.23       11.19      9.97 o 
   6  11   2      626.86      650.15     23.94 o 
   7  11   2      168.69      184.73     17.66 o 
   8  11   2      690.94      740.88     22.99 o 
   9  11   2        1.30       -4.05      9.46 o 
  -9  12   2      154.39      148.13     22.47 o 
  -8  12   2       36.15       34.53     12.44 o 
  -7  12   2      404.27      398.59     20.83 o 
  -6  12   2      476.56      501.99     26.58 o 
  -5  12   2      332.19      344.73     18.18 o 
  -4  12   2       22.89       36.28      9.95 o 
  -3  12   2      155.66      138.93     10.02 o 
  -2  12   2       66.57       63.62      8.03 o 
  -1  12   2      473.55      451.45     14.33 o 
   0  12   2      232.87      273.14     17.80 o 
   1  12   2      813.53      778.66     30.65 o 
   2  12   2     1770.56     1820.71     39.98 o 
   3  12   2      187.93      192.58     18.51 o 
   4  12   2      861.65      820.17     25.95 o 
   5  12   2       47.32       55.25     12.22 o 
   6  12   2      133.02      134.29     20.00 o 
   7  12   2       10.95       -3.91     11.45 o 
   8  12   2        6.00        1.88      8.68 o 
  -8  13   2       38.73       29.94     12.94 o 
  -7  13   2       13.99       17.57     11.57 o 
  -6  13   2       60.81       37.30     12.85 o 
  -5  13   2       51.90       57.68     11.85 o 
  -4  13   2       43.24       59.91     14.71 o 
  -3  13   2       63.55       87.60      9.35 o 
  -2  13   2        6.45       -2.90      6.78 o 
  -1  13   2       54.48       73.23     12.11 o 
   0  13   2       28.17       18.81     10.24 o 
   1  13   2      408.49      388.21     17.84 o 
   2  13   2       47.09       34.18      8.46 o 
   3  13   2       61.83       77.63     28.64 o 
   4  13   2      553.30      546.99     22.51 o 
   5  13   2      146.30      141.74     18.70 o 
   6  13   2      167.97      172.26     28.19 o 
   7  13   2      766.47      730.42     27.96 o 
  -6  14   2       80.19       61.10     13.31 o 
  -5  14   2      304.16      355.19     19.93 o 
  -4  14   2       12.35        2.45     12.75 o 
  -3  14   2        9.10        7.29      9.36 o 
  -2  14   2      208.83      168.30     15.63 o 
  -1  14   2      478.24      447.00     21.61 o 
   0  14   2       14.20      -12.20     16.93 o 
   1  14   2      535.94      501.71     45.95 o 
   2  14   2        3.68       -7.53      9.52 o 
   3  14   2      661.86      699.92     24.76 o 
   4  14   2       11.05       -1.73     10.81 o 
   5  14   2      334.80      350.88     20.58 o 
   6  14   2       28.12       38.99     13.53 o 
  -5  15   2      153.27      146.74     15.89 o 
  -4  15   2        9.26       12.71     10.90 o 
  -3  15   2      353.90      309.46     29.87 o 
  -2  15   2      365.70      317.61     23.73 o 
  -1  15   2      262.28      259.70     18.90 o 
   0  15   2      128.57      114.34     15.26 o 
   1  15   2        2.32       -8.32     10.94 o 
   2  15   2        0.21      -12.97     16.39 o 
   3  15   2       82.17       64.86     13.21 o 
   4  15   2        7.59        8.76     11.78 o 
  -1  16   2      245.17      229.00     19.50 o 
   0  16   2      104.67       72.68     15.25 o 
 -13   0   3       42.87       55.37     16.58 o 
 -11   0   3      219.75      245.17     20.38 o 
  -9   0   3     4802.69     4611.90     51.70 o 
  -7   0   3     6233.58     6477.31     77.58 o 
  -5   0   3     1472.14     1382.44     19.17 o 
  -3   0   3    69545.03    63280.60    669.87 o 
  -1   0   3     7136.98     7162.39     53.57 o 
   1   0   3       28.45       14.62      4.07 o 
   3   0   3      919.98      913.83     11.82 o 
   5   0   3      850.94      772.45     29.90 o 
   7   0   3     2286.40     2279.23     32.49 o 
   9   0   3     2427.15     2359.90     56.13 o 
  11   0   3      899.86      852.83     39.11 o 
 -13   1   3       34.57       21.39     10.28 o 
 -12   1   3      412.82      394.36     19.10 o 
 -11   1   3        5.71       -4.99      5.58 o 
 -10   1   3      240.92      238.50     10.55 o 
  -9   1   3     1267.99     1276.64     18.01 o 
  -8   1   3      402.70      350.98      7.80 o 
  -7   1   3     2752.74     2646.17     18.06 o 
  -6   1   3     4103.58     4097.47     26.32 o 
  -5   1   3     2187.96     1974.69     16.83 o 
  -4   1   3      979.69      965.71     11.62 o 
  -3   1   3     1406.69     1511.18     25.86 o 
  -2   1   3     1482.45     1480.79     14.13 o 
  -1   1   3    22888.58    23636.78    145.96 o 
   0   1   3     2466.87     2494.66     16.71 o 
   1   1   3     2164.19     2035.77     13.66 o 
   2   1   3      125.77      116.17      3.86 o 
   3   1   3     4795.58     4771.31     33.55 o 
   4   1   3     1686.60     1652.26     12.43 o 
   5   1   3     2296.95     2183.12     15.43 o 
   6   1   3      617.03      589.53     10.32 o 
   7   1   3       15.57        7.38      4.49 o 
   8   1   3       26.91       31.03      8.39 o 
   9   1   3      173.81      173.51     11.09 o 
  10   1   3       86.50       69.93     11.25 o 
  11   1   3      695.80      665.69     24.97 o 
  12   1   3      229.42      209.83     17.31 o 
 -13   2   3      313.96      287.96     21.23 o 
 -12   2   3      734.37      702.67     18.72 o 
 -11   2   3       69.40       81.15      8.45 o 
 -10   2   3      839.29      813.69     17.60 o 
  -9   2   3       68.17       74.21      7.72 o 
  -8   2   3      165.72      159.31      5.95 o 
  -7   2   3      175.97      197.20      6.02 o 
  -6   2   3      144.34      138.78      5.15 o 
  -5   2   3      693.96      789.90     15.89 o 
  -4   2   3      131.35      102.16      3.88 o 
  -3   2   3      169.01      151.14      3.95 o 
  -2   2   3     5421.60     5579.65     39.18 o 
  -1   2   3     2869.35     2899.09     24.91 o 
   0   2   3     8328.81     8199.11     54.89 o 
   1   2   3     3116.24     3124.15     21.10 o 
   2   2   3     1126.01     1246.63     11.97 o 
   3   2   3      508.08      510.76      7.41 o 
   4   2   3     2849.66     3007.61     23.76 o 
   5   2   3     2033.51     2050.14     17.34 o 
   6   2   3     2799.13     2724.26     21.59 o 
   7   2   3     1218.14     1238.79     16.87 o 
   8   2   3     1334.67     1256.59     23.14 o 
   9   2   3      251.75      250.66     11.81 o 
  10   2   3       37.25       44.26      8.39 o 
  11   2   3      187.01      162.61     23.45 o 
  12   2   3       66.51       56.30     13.32 o 
 -13   3   3       10.42       10.68     14.05 o 
 -12   3   3        7.21       12.07      7.21 o 
 -11   3   3        0.30       -5.36      5.98 o 
 -10   3   3      334.08      336.16     12.83 o 
  -9   3   3     1078.47     1083.59     16.51 o 
  -8   3   3     1187.49     1136.52     15.84 o 
  -7   3   3      177.87      179.41      6.37 o 
  -6   3   3     2322.83     2227.40     19.47 o 
  -5   3   3      226.98      220.15      5.77 o 
  -4   3   3     7278.58     7276.00     41.09 o 
  -3   3   3      455.82      561.14      7.55 o 
  -2   3   3     2846.98     2957.98     21.30 o 
  -1   3   3     2010.69     2119.05     19.29 o 
   0   3   3     2111.98     1964.44     18.55 o 
   1   3   3      252.35      271.07     11.85 o 
   2   3   3     9260.90     9000.05     55.43 o 
   3   3   3      222.06      227.10      6.14 o 
   4   3   3     5208.31     5055.30     34.42 o 
   5   3   3      193.02      192.35      6.31 o 
   6   3   3      166.62      169.69      6.39 o 
   7   3   3      465.85      446.27     11.52 o 
   8   3   3       68.40       68.80      8.05 o 
   9   3   3        4.35        1.87      6.73 o 
  10   3   3      499.29      489.50     16.37 o 
  11   3   3       45.60       30.91      9.13 o 
  12   3   3      292.98      300.54     28.10 o 
 -13   4   3       74.44       67.91     10.08 o 
 -12   4   3      609.84      633.26     23.90 o 
 -11   4   3     1107.23     1084.91     22.16 o 
 -10   4   3      163.84      162.29      9.86 o 
  -9   4   3     1077.97     1037.99     16.67 o 
  -8   4   3       19.37       16.93      4.97 o 
  -7   4   3      760.88      783.47     14.57 o 
  -6   4   3      255.25      280.85      5.57 o 
  -5   4   3     1010.79     1122.40      9.19 o 
  -4   4   3       19.73       10.59      2.46 o 
  -3   4   3     2000.47     1862.32     14.13 o 
  -2   4   3     2314.93     2214.99     18.03 o 
  -1   4   3      351.15      432.73      8.32 o 
   0   4   3     6117.47     5862.09     43.07 o 
   1   4   3     2023.61     1935.04     16.34 o 
   2   4   3     2416.70     2503.91     17.22 o 
   3   4   3      201.29      233.68      6.93 o 
   4   4   3      497.78      553.30     12.99 o 
   5   4   3      359.06      342.76      7.86 o 
   6   4   3     2733.05     2740.36     32.82 o 
   7   4   3     1902.51     1799.24     21.94 o 
   8   4   3     4305.46     4295.11     37.72 o 
   9   4   3        4.01        7.20      7.16 o 
  10   4   3      582.99      584.61     18.11 o 
  11   4   3        4.78       12.72      8.61 o 
  12   4   3       87.26       80.35     14.63 o 
 -12   5   3        6.36       -5.73      9.14 o 
 -11   5   3        0.47        0.30      6.90 o 
 -10   5   3        1.40       -2.06      7.80 o 
  -9   5   3     2798.73     2784.30     28.81 o 
  -8   5   3     1270.88     1260.76     24.03 o 
  -7   5   3     3051.41     3016.94     31.69 o 
  -6   5   3      986.17     1029.60     16.43 o 
  -5   5   3     5131.17     5024.58     37.75 o 
  -4   5   3      328.37      338.62      6.31 o 
  -3   5   3       15.10       26.55      3.22 o 
  -2   5   3       10.24       21.56      4.52 o 
  -1   5   3        1.32       -0.44      2.46 o 
   0   5   3     3708.87     3855.53     27.74 o 
   1   5   3     4156.41     4231.28     29.61 o 
   2   5   3      483.35      473.56      7.52 o 
   3   5   3     4057.91     3786.29     28.32 o 
   4   5   3      849.23      803.11     11.13 o 
   5   5   3     6515.71     6532.25     50.18 o 
   6   5   3      195.31      196.30      8.38 o 
   7   5   3     5301.27     5299.89     42.96 o 
   8   5   3      176.11      167.05      9.26 o 
   9   5   3       22.62       29.48      8.28 o 
  10   5   3       66.61       64.00      9.57 o 
  11   5   3      540.49      509.43     18.35 o 
 -12   6   3       39.89       26.79      8.60 o 
 -11   6   3     1629.28     1632.17     27.98 o 
 -10   6   3        5.62        9.03      5.81 o 
  -9   6   3      804.15      847.71     18.45 o 
  -8   6   3       93.76       92.20      7.96 o 
  -7   6   3       87.04       90.87      7.17 o 
  -6   6   3      502.39      549.82     12.93 o 
  -5   6   3       25.00       40.38      5.01 o 
  -4   6   3     1270.49     1483.46     22.68 o 
  -3   6   3     4249.83     4100.03     30.11 o 
  -2   6   3      178.12      185.27      6.33 o 
  -1   6   3       77.29       49.10      4.73 o 
   0   6   3        2.18        6.75      2.96 o 
   1   6   3     1188.11     1020.68     16.93 o 
   2   6   3      521.07      499.56      8.53 o 
   3   6   3        0.51        2.00      2.71 o 
   4   6   3      929.02      922.36     12.99 o 
   5   6   3      457.98      500.67     25.12 o 
   6   6   3      325.38      335.42     11.15 o 
   7   6   3     2054.80     2022.55     24.85 o 
   8   6   3      514.06      528.76     14.31 o 
   9   6   3     1645.88     1623.60     27.99 o 
  10   6   3       98.85       79.85     10.39 o 
  11   6   3      299.21      262.61     14.58 o 
 -12   7   3       41.31       43.41     11.88 o 
 -11   7   3      173.62      179.63     14.80 o 
 -10   7   3      294.82      268.34     13.03 o 
  -9   7   3      217.71      229.66     18.23 o 
  -8   7   3      373.09      370.00     13.38 o 
  -7   7   3     2349.96     2393.97     29.33 o 
  -6   7   3     1328.81     1382.32     26.61 o 
  -5   7   3     4274.80     4151.23     38.13 o 
  -4   7   3     1796.47     1609.26     22.60 o 
  -3   7   3       90.38       83.94      5.48 o 
  -2   7   3      434.01      484.36      9.58 o 
  -1   7   3      105.23       99.33      5.18 o 
   0   7   3     1212.11     1382.54     16.09 o 
   1   7   3     2028.19     2079.48     19.58 o 
   2   7   3     5125.16     5127.54     36.09 o 
   3   7   3     1537.13     1554.30     20.78 o 
   4   7   3     2013.22     1954.48     32.51 o 
   5   7   3      196.61      193.40      9.87 o 
   6   7   3       66.69       69.53      8.04 o 
   7   7   3      637.94      610.40     16.87 o 
   8   7   3       33.43       40.96     11.52 o 
   9   7   3        3.77        1.49      7.55 o 
  10   7   3      131.40      133.39     17.12 o 
  11   7   3      105.96      118.71     12.59 o 
 -11   8   3       46.62       53.40     11.06 o 
 -10   8   3      858.97      909.15     58.13 o 
  -9   8   3      132.32      143.39     12.79 o 
  -8   8   3      198.47      190.40     15.28 o 
  -7   8   3       26.55       24.75      8.42 o 
  -6   8   3        1.94       -0.36      6.61 o 
  -5   8   3      324.47      342.55     11.22 o 
  -4   8   3     3344.81     3426.21     34.60 o 
  -3   8   3        8.46        7.44      3.99 o 
  -2   8   3     3175.72     3187.24     27.15 o 
  -1   8   3      170.92      215.87      7.44 o 
   0   8   3     2338.63     2295.41     24.01 o 
   1   8   3      479.06      540.52     10.30 o 
   2   8   3      815.01      847.49     16.13 o 
   3   8   3       13.82        5.97      5.35 o 
   4   8   3        4.25       15.82      8.61 o 
   5   8   3      288.52      278.68     11.73 o 
   6   8   3        6.27        5.96      6.53 o 
   7   8   3        6.21        6.81      7.37 o 
   8   8   3     1483.93     1504.07     26.78 o 
   9   8   3       44.87       50.59      9.84 o 
  10   8   3      902.49      882.63     27.54 o 
 -11   9   3       93.31       89.77     10.77 o 
 -10   9   3      131.06      128.73     14.28 o 
  -9   9   3      214.95      183.40     14.90 o 
  -8   9   3     1186.46     1140.06     28.55 o 
  -7   9   3      526.58      503.34     40.82 o 
  -6   9   3     1965.62     1982.00     35.21 o 
  -5   9   3      738.13      779.85     21.27 o 
  -4   9   3     2819.71     2706.69     31.00 o 
  -3   9   3      233.12      238.14     13.36 o 
  -2   9   3        0.61        1.27      4.08 o 
  -1   9   3        8.77       12.17      4.86 o 
   0   9   3      251.96      240.80      8.26 o 
   1   9   3        5.46        2.98      4.14 o 
   2   9   3     4776.45     4682.47     44.29 o 
   3   9   3      147.99      146.56      8.87 o 
   4   9   3      623.14      621.22     21.10 o 
   5   9   3      156.47      163.50     13.23 o 
   6   9   3       18.08        7.29      6.79 o 
   7   9   3     1089.06     1062.20     22.72 o 
   8   9   3       49.52       55.36      9.42 o 
   9   9   3       58.42       53.92     15.45 o 
  10   9   3      149.81      168.86     15.57 o 
 -10  10   3      177.94      175.23     15.92 o 
  -9  10   3      111.64       96.11     12.82 o 
  -8  10   3        7.14        1.51      9.28 o 
  -7  10   3       21.13       11.01      8.78 o 
  -6  10   3       28.56       29.68      9.34 o 
  -5  10   3       92.95       92.94     15.03 o 
  -4  10   3      981.51      962.67     25.51 o 
  -3  10   3     1689.61     1599.30     25.13 o 
  -2  10   3      738.74      694.28     16.88 o 
  -1  10   3       97.44      101.37      7.28 o 
   0  10   3      588.74      582.27     12.05 o 
   1  10   3      674.47      659.15     16.08 o 
   2  10   3       57.99       54.53      9.62 o 
   3  10   3      134.93      146.34     18.67 o 
   4  10   3      379.49      408.58     19.56 o 
   5  10   3      840.99      870.22     25.66 o 
   6  10   3      292.13      294.37     16.73 o 
   7  10   3     2730.83     2694.60     36.96 o 
   8  10   3      222.74      259.17     14.14 o 
   9  10   3      223.29      222.95     20.23 o 
  -9  11   3      478.68      472.14     22.48 o 
  -8  11   3      154.95      139.77     14.45 o 
  -7  11   3      640.62      653.37     23.17 o 
  -6  11   3       58.23       35.73      9.84 o 
  -5  11   3     1037.15     1060.89     26.83 o 
  -4  11   3        0.16        2.20      6.02 o 
  -3  11   3      207.60      182.66     10.37 o 
  -2  11   3      129.75      121.35      8.78 o 
  -1  11   3      122.40      119.49      7.47 o 
   0  11   3     1212.14     1184.03     21.38 o 
   1  11   3     1797.30     1707.62     26.08 o 
   2  11   3       26.53       18.94      7.31 o 
   3  11   3     1572.01     1493.98     31.83 o 
   4  11   3       14.53       31.20     10.63 o 
   5  11   3      201.00      221.03     16.16 o 
   6  11   3       34.82       45.55     12.30 o 
   7  11   3      178.87      184.25     12.58 o 
   8  11   3      109.92      115.73     11.94 o 
  -9  12   3      134.23      130.80     15.97 o 
  -8  12   3        2.66       -7.52     10.64 o 
  -7  12   3      441.17      399.56     20.37 o 
  -6  12   3      214.82      199.70     15.48 o 
  -5  12   3      377.25      339.13     17.83 o 
  -4  12   3        7.47       14.37      8.80 o 
  -3  12   3      268.18      251.96     12.22 o 
  -2  12   3      333.01      327.61     13.93 o 
  -1  12   3      438.17      482.29     20.18 o 
   0  12   3      344.31      365.81     14.13 o 
   1  12   3      408.34      402.04     15.08 o 
   2  12   3      283.42      287.95     13.28 o 
   3  12   3       28.17       39.60     11.02 o 
   4  12   3      148.33      159.46     18.67 o 
   5  12   3      127.31      157.52     15.31 o 
   6  12   3       38.40       45.16     12.68 o 
   7  12   3     1061.30     1067.44     24.67 o 
  -8  13   3        2.96       14.70     12.20 o 
  -7  13   3       51.11       50.76     12.68 o 
  -6  13   3      655.36      602.09     23.79 o 
  -5  13   3       92.71      107.59     13.08 o 
  -4  13   3     1242.13     1126.84     29.10 o 
  -3  13   3       27.18       20.53      8.27 o 
  -2  13   3      551.17      549.94     29.33 o 
  -1  13   3       12.77       16.84     10.22 o 
   0  13   3       50.85       45.27     11.83 o 
   1  13   3       11.07       17.54      7.89 o 
   2  13   3      678.15      732.86     38.07 o 
   3  13   3      296.90      302.67     18.21 o 
   4  13   3      580.62      576.59     23.45 o 
   5  13   3      110.99      106.34     20.19 o 
   6  13   3      180.70      154.44     16.50 o 
  -6  14   3        8.12       -3.04     10.87 o 
  -5  14   3        8.57       -6.07     10.36 o 
  -4  14   3      265.22      292.76     21.07 o 
  -3  14   3       69.36       72.26     20.95 o 
  -2  14   3      925.76      873.84     28.07 o 
  -1  14   3       34.47       36.86     11.69 o 
   0  14   3      696.77      662.84     48.16 o 
   1  14   3        4.04        0.96     14.84 o 
   2  14   3      179.46      217.71     16.36 o 
   3  14   3        0.87        0.43     10.98 o 
   4  14   3       56.70       44.19     16.77 o 
   5  14   3        9.26       29.08     12.60 o 
  -4  15   3      152.77      144.73     24.68 o 
  -3  15   3        9.33        8.86     17.21 o 
  -2  15   3       72.11       72.43     13.86 o 
  -1  15   3        2.43       12.32     11.39 o 
   0  15   3        0.90      -13.23     13.23 o 
   1  15   3        3.22      -10.74     10.74 o 
   2  15   3      510.95      473.25     34.87 o 
   3  15   3      153.79      151.01     21.33 o 
 -12   0   4      451.08      461.79     27.66 o 
 -10   0   4     1861.35     1734.12     59.90 o 
  -8   0   4     7807.98     7626.44     59.80 o 
  -6   0   4     7242.40     7208.68     64.66 o 
  -4   0   4    16696.74    17284.38    190.36 o 
  -2   0   4    35678.29    36006.03    375.22 o 
   0   0   4       28.66       16.93      7.88 o 
   2   0   4       57.23       87.95      5.91 o 
   4   0   4     2018.09     1845.24     20.07 o 
   6   0   4      944.37      924.72     28.91 o 
   8   0   4      148.44      157.58     11.92 o 
  10   0   4        6.90       12.78     13.54 o 
  12   0   4       64.89       59.61     19.74 o 
 -13   1   4      315.20      286.89     17.38 o 
 -12   1   4      158.21      171.76     13.54 o 
 -11   1   4     1066.78     1029.22     20.37 o 
 -10   1   4      460.64      507.14     14.25 o 
  -9   1   4     3425.19     3418.95     30.19 o 
  -8   1   4     1347.89     1420.65     15.02 o 
  -7   1   4       18.78       17.97      2.95 o 
  -6   1   4       92.17       83.69      4.26 o 
  -5   1   4       15.65       16.67      3.03 o 
  -4   1   4     1017.74      965.98     12.08 o 
  -3   1   4    13852.62    14475.89    121.25 o 
  -2   1   4      126.01      113.01      3.78 o 
  -1   1   4       18.11       23.07      2.83 o 
   0   1   4     2863.96     2646.02     18.74 o 
   1   1   4        5.64       12.09      2.38 o 
   2   1   4      917.93      895.44      9.53 o 
   3   1   4       60.45       54.68      3.32 o 
   4   1   4      854.79      923.16     12.69 o 
   5   1   4       16.25       21.15      3.11 o 
   6   1   4     1659.33     1623.07     16.36 o 
   7   1   4        5.34        6.20      5.10 o 
   8   1   4      409.14      395.02     13.52 o 
   9   1   4      660.58      657.42     28.70 o 
  10   1   4      934.39      940.81     27.52 o 
  11   1   4      106.62       89.76     13.54 o 
  12   1   4      143.21      111.27     15.53 o 
 -13   2   4      111.01      136.85     13.96 o 
 -12   2   4       36.85       26.49      7.39 o 
 -11   2   4      202.88      228.27     11.15 o 
 -10   2   4        0.00        0.01      5.12 o 
  -9   2   4       22.18       24.42      4.20 o 
  -8   2   4      587.16      573.62      9.80 o 
  -7   2   4     1658.99     1592.29     16.89 o 
  -6   2   4       87.59       67.89      4.05 o 
  -5   2   4     1137.69      931.33     11.10 o 
  -4   2   4     5870.21     5965.98     42.40 o 
  -3   2   4     1873.55     1779.04     14.53 o 
  -2   2   4       17.75       24.12      2.75 o 
  -1   2   4        1.36        1.88      3.99 o 
   0   2   4      630.87      646.94      8.07 o 
   1   2   4       26.14       14.37      2.44 o 
   2   2   4      435.43      545.02      8.41 o 
   3   2   4     6846.69     6969.02     39.59 o 
   4   2   4       87.19       43.09      4.06 o 
   5   2   4     1822.27     1746.39     17.89 o 
   6   2   4      347.08      328.27      8.60 o 
   7   2   4     2133.16     2055.40     27.28 o 
   8   2   4      496.70      522.55     15.29 o 
   9   2   4       27.20       29.42      7.79 o 
  10   2   4       32.77       30.26      8.66 o 
  11   2   4      195.76      183.73     16.60 o 
 -13   3   4      221.38      209.65     16.04 o 
 -12   3   4        0.19       -5.00      6.27 o 
 -11   3   4      508.26      531.48     15.93 o 
 -10   3   4      130.80      136.96      9.07 o 
  -9   3   4     3307.69     3257.58     30.15 o 
  -8   3   4       86.14       84.52      6.64 o 
  -7   3   4      808.19      793.96     11.76 o 
  -6   3   4       15.21       14.17      3.11 o 
  -5   3   4       48.49       61.13      3.09 o 
  -4   3   4     1694.38     1927.46     12.85 o 
  -3   3   4     1404.97     1369.12     16.54 o 
  -2   3   4       25.40       32.28      3.25 o 
  -1   3   4      315.51      224.22      6.71 o 
   0   3   4       62.06       59.72      4.16 o 
   1   3   4      645.82      473.89     13.41 o 
   2   3   4      458.14      586.99      8.71 o 
   3   3   4     1141.48     1065.93     11.60 o 
   4   3   4      288.86      281.94      7.24 o 
   5   3   4      270.54      274.91      7.86 o 
   6   3   4      787.72      792.27     14.04 o 
   7   3   4      453.36      486.98     12.31 o 
   8   3   4      505.00      520.82     15.52 o 
   9   3   4     1179.89     1233.09     23.53 o 
  10   3   4       12.76        7.73      8.10 o 
  11   3   4      900.00      866.63     22.12 o 
 -13   4   4      113.62      129.45     18.35 o 
 -12   4   4      183.30      180.56     11.65 o 
 -11   4   4        6.69       12.82      6.60 o 
 -10   4   4       61.20       56.95      7.49 o 
  -9   4   4       24.78       26.88      5.17 o 
  -8   4   4      182.29      182.11      8.56 o 
  -7   4   4     2085.59     2142.97     19.32 o 
  -6   4   4      126.35      121.54      5.00 o 
  -5   4   4     3078.23     2894.57     20.24 o 
  -4   4   4     7213.76     7453.89     40.90 o 
  -3   4   4     5123.52     5090.89     36.84 o 
  -2   4   4      930.65      937.98     11.29 o 
  -1   4   4     3226.92     3390.88     25.43 o 
   0   4   4     2200.15     2231.81     22.03 o 
   1   4   4     3483.67     3692.26     22.25 o 
   2   4   4      465.51      405.54      7.62 o 
   3   4   4     4631.81     4625.84     32.74 o 
   4   4   4      598.69      550.21     10.71 o 
   5   4   4     7050.56     7274.69     50.43 o 
   6   4   4      581.01      555.79     24.32 o 
   7   4   4     1503.91     1495.16     24.80 o 
   8   4   4       93.20       84.57      9.05 o 
   9   4   4       64.23       68.86      9.40 o 
  10   4   4      342.00      303.64     14.68 o 
  11   4   4      648.45      681.02     28.79 o 
 -12   5   4        6.57       -0.55     12.40 o 
 -11   5   4        3.31       -2.10      6.53 o 
 -10   5   4      416.63      432.62     13.27 o 
  -9   5   4      501.53      490.35     16.97 o 
  -8   5   4      383.41      409.41     16.28 o 
  -7   5   4      152.58      137.39      7.67 o 
  -6   5   4     3117.00     3176.44     23.68 o 
  -5   5   4        9.23        9.52      2.66 o 
  -4   5   4      476.06      503.68      8.89 o 
  -3   5   4      477.62      515.98      8.91 o 
  -2   5   4     6846.63     6845.40     44.40 o 
  -1   5   4      563.21      545.14     11.63 o 
   0   5   4    19007.85    19195.96    123.72 o 
   1   5   4      869.31      927.96     16.89 o 
   2   5   4    12937.44    13721.04     69.46 o 
   3   5   4      926.72      975.99     17.78 o 
   4   5   4      609.09      674.49     10.86 o 
   5   5   4       77.22       87.22      6.59 o 
   6   5   4      800.83      859.89     15.48 o 
   7   5   4        6.98       -5.67      5.77 o 
   8   5   4     1213.65     1214.27     19.81 o 
   9   5   4      157.10      137.89     11.23 o 
  10   5   4     1034.03     1044.94     24.06 o 
  11   5   4       36.55       43.10     10.21 o 
 -12   6   4      406.77      398.53     23.45 o 
 -11   6   4       22.86       24.39     13.99 o 
 -10   6   4       15.59       16.22      6.88 o 
  -9   6   4       59.94       64.83      9.52 o 
  -8   6   4     1660.88     1669.14     24.20 o 
  -7   6   4       74.31       82.95      7.03 o 
  -6   6   4     1330.44     1259.42     15.49 o 
  -5   6   4      581.53      611.96     12.80 o 
  -4   6   4     6385.75     6372.62     43.07 o 
  -3   6   4     2190.00     2267.79     20.81 o 
  -2   6   4     2557.64     2525.02     37.85 o 
  -1   6   4      127.50      137.97      5.79 o 
   0   6   4      108.35       99.62      5.12 o 
   1   6   4       76.90      108.25      5.08 o 
   2   6   4     1725.36     1561.83     13.33 o 
   3   6   4      506.29      519.06      9.84 o 
   4   6   4     2413.61     2325.25     27.44 o 
   5   6   4       19.46       22.41      6.02 o 
   6   6   4      609.29      610.66     15.96 o 
   7   6   4      657.21      676.58     16.28 o 
   8   6   4      109.33      123.38      9.23 o 
   9   6   4       43.49       41.03      9.24 o 
  10   6   4      152.25      145.82     12.04 o 
  11   6   4       14.74        3.74      9.58 o 
 -12   7   4      366.34      408.30     20.65 o 
 -11   7   4      170.05      166.03     14.30 o 
 -10   7   4      109.93      118.46     14.56 o 
  -9   7   4      447.39      472.18     24.81 o 
  -8   7   4      291.22      324.91     15.88 o 
  -7   7   4      105.41       92.56      9.91 o 
  -6   7   4        2.11        4.59      5.94 o 
  -5   7   4      308.60      293.91     10.04 o 
  -4   7   4      388.29      368.20      9.13 o 
  -3   7   4     3437.04     3368.02     28.02 o 
  -2   7   4     1203.19     1150.80     14.80 o 
  -1   7   4      440.84      376.06      8.95 o 
   0   7   4     5199.98     5003.35     36.73 o 
   1   7   4     1628.92     1465.30     16.42 o 
   2   7   4     1346.81     1284.94     15.12 o 
   3   7   4      285.82      284.55      8.53 o 
   4   7   4       82.82       68.48      7.03 o 
   5   7   4       67.92       79.88      8.02 o 
   6   7   4     2740.95     2763.67     42.12 o 
   7   7   4     2693.17     2735.79     35.12 o 
   8   7   4      955.10      972.51     23.33 o 
   9   7   4     1424.33     1380.92     32.05 o 
  10   7   4      301.97      290.61     36.80 o 
 -11   8   4      319.81      367.77     21.07 o 
 -10   8   4      146.51      166.16     14.54 o 
  -9   8   4     1192.18     1169.10     30.69 o 
  -8   8   4       64.54       62.63      9.94 o 
  -7   8   4     1777.00     1812.20     34.78 o 
  -6   8   4       29.89       31.10      7.76 o 
  -5   8   4     4301.98     4263.42     40.94 o 
  -4   8   4      243.60      250.21     17.75 o 
  -3   8   4     3058.65     2957.56     26.60 o 
  -2   8   4      200.38      222.56      8.53 o 
  -1   8   4        1.12        0.02      3.83 o 
   0   8   4      284.85      291.82      8.67 o 
   1   8   4       49.22       53.51      4.98 o 
   2   8   4      118.49      125.10     10.09 o 
   3   8   4     4692.82     4520.98     42.86 o 
   4   8   4      348.81      356.27     12.88 o 
   5   8   4      591.10      639.86     16.41 o 
   6   8   4        7.26       12.51     10.78 o 
   7   8   4     1720.68     1657.24     27.69 o 
   8   8   4       60.87       41.10      9.15 o 
   9   8   4       63.54       52.79      9.86 o 
  10   8   4        0.04      -10.54     10.54 o 
 -11   9   4      438.93      519.09     45.76 o 
 -10   9   4      139.80      159.05     32.24 o 
  -9   9   4      829.84      843.44     38.64 o 
  -8   9   4       26.40       29.94      9.51 o 
  -7   9   4      206.06      219.75     14.38 o 
  -6   9   4       25.98       20.26      8.04 o 
  -5   9   4      115.47      115.18      8.27 o 
  -4   9   4      221.37      212.69      9.92 o 
  -3   9   4     2225.12     2144.10     22.76 o 
  -2   9   4        2.48        5.02      4.37 o 
  -1   9   4      532.87      526.58     18.76 o 
   0   9   4      750.20      716.03     12.85 o 
   1   9   4     1282.66     1202.17     16.29 o 
   2   9   4      739.57      717.47     19.96 o 
   3   9   4      346.69      335.08     12.61 o 
   4   9   4       20.49       14.32      9.75 o 
   5   9   4       45.63       51.48     11.28 o 
   6   9   4      226.59      213.97     12.04 o 
   7   9   4      177.35      180.35     22.05 o 
   8   9   4      316.42      329.70     15.33 o 
   9   9   4      557.76      578.66     19.63 o 
 -10  10   4       65.27       71.02     13.17 o 
  -9  10   4       59.04       55.61     11.88 o 
  -8  10   4      287.62      266.73     19.18 o 
  -7  10   4      137.66      146.27     16.74 o 
  -6  10   4     1341.60     1302.82     41.93 o 
  -5  10   4     1786.51     1846.04     86.83 o 
  -4  10   4     1649.83     1581.33     24.59 o 
  -3  10   4     1466.59     1415.33     22.66 o 
  -2  10   4       42.42       37.39      5.69 o 
  -1  10   4      571.87      588.59     13.72 o 
   0  10   4      253.85      252.39      9.35 o 
   1  10   4       13.97       13.92      6.76 o 
   2  10   4      214.16      221.21     11.46 o 
   3  10   4      246.77      256.29     15.84 o 
   4  10   4       17.42        4.13     10.38 o 
   5  10   4        8.52       16.56      7.43 o 
   6  10   4      335.67      360.10     14.78 o 
   7  10   4       74.44       80.35     10.44 o 
   8  10   4      354.86      339.08     17.21 o 
   9  10   4       55.82       65.42     11.12 o 
  -9  11   4       60.53       52.59     12.30 o 
  -8  11   4      283.08      295.04     18.19 o 
  -7  11   4       48.95       44.49     12.72 o 
  -6  11   4       84.20      104.05     12.45 o 
  -5  11   4        0.09       -3.72      8.09 o 
  -4  11   4      124.64      131.08     11.45 o 
  -3  11   4       11.53        7.24      6.18 o 
  -2  11   4      234.04      232.90     11.17 o 
  -1  11   4       11.14        7.63      5.39 o 
   0  11   4      384.14      397.64     14.16 o 
   1  11   4      383.42      362.98     14.07 o 
   2  11   4     1547.31     1527.12     25.39 o 
   3  11   4      195.36      186.76     14.31 o 
   4  11   4       89.85       81.18     12.45 o 
   5  11   4      105.12       81.16     13.13 o 
   6  11   4       35.40       34.88      8.74 o 
   7  11   4      362.13      361.34     16.09 o 
   8  11   4      225.05      213.50     13.86 o 
  -9  12   4        8.23        8.23     11.24 o 
  -8  12   4      226.55      241.08     18.09 o 
  -7  12   4      579.46      565.43     23.26 o 
  -6  12   4       70.38      107.06     22.24 o 
  -5  12   4      100.10      100.64     12.37 o 
  -4  12   4      885.28      872.50     20.28 o 
  -3  12   4       15.72       13.03      6.72 o 
  -2  12   4      465.58      482.00     15.41 o 
  -1  12   4      126.17      134.56     17.50 o 
   0  12   4      182.61      171.12     10.92 o 
   1  12   4       36.75       39.36      8.38 o 
   2  12   4     1510.10     1384.26     25.21 o 
   3  12   4       56.32       47.72     11.58 o 
   4  12   4     1997.55     1912.74     38.88 o 
   5  12   4       69.84       65.17     13.55 o 
   6  12   4      507.88      515.09     24.05 o 
   7  12   4      385.23      377.89     36.26 o 
  -7  13   4      476.13      492.39     23.64 o 
  -6  13   4       99.72      120.33     14.00 o 
  -5  13   4       51.84       53.72     14.27 o 
  -4  13   4       70.92       81.19     18.51 o 
  -3  13   4       18.26       21.24      7.61 o 
  -2  13   4       86.76       73.23     12.37 o 
  -1  13   4      410.46      434.37     20.74 o 
   0  13   4       36.78       42.26     11.19 o 
   1  13   4      321.83      353.73     18.44 o 
   2  13   4       71.29       69.70     12.25 o 
   3  13   4      293.91      282.31     18.20 o 
   4  13   4        0.37        3.42     11.01 o 
   5  13   4        2.52        3.92     11.63 o 
   6  13   4        2.34        7.92     12.15 o 
  -6  14   4        0.69        2.01     10.75 o 
  -5  14   4      631.54      642.52     24.77 o 
  -4  14   4        8.06       -1.93      9.55 o 
  -3  14   4      638.09      617.80     47.84 o 
  -2  14   4       21.63       18.55     10.94 o 
  -1  14   4       54.21       43.35     12.29 o 
   0  14   4        7.01        5.89     20.16 o 
   1  14   4        1.14        1.92     14.11 o 
   2  14   4      193.02      195.73     16.30 o 
   3  14   4      278.61      310.68     29.93 o 
   4  14   4      114.86      125.85     15.47 o 
   5  14   4      332.02      383.59     33.16 o 
  -4  15   4        0.31        1.08     16.77 o 
  -3  15   4      181.13      184.22     25.31 o 
  -2  15   4      338.29      325.54     20.24 o 
  -1  15   4      411.18      461.38     23.19 o 
   0  15   4      302.77      274.86     19.38 o 
   1  15   4      631.37      640.26     38.29 o 
   2  15   4      208.24      192.58     26.01 o 
 -13   0   5      435.94      411.23     28.60 o 
 -11   0   5      847.59      855.62     32.85 o 
  -9   0   5     5195.00     5426.32     58.52 o 
  -7   0   5     1099.05     1085.00     19.87 o 
  -5   0   5      348.59      498.50     18.10 o 
  -3   0   5      543.98      623.11     18.48 o 
  -1   0   5     5503.90     5242.63     44.54 o 
   1   0   5      481.39      362.15      8.05 o 
   3   0   5     2578.35     2488.43     24.59 o 
   5   0   5       85.22       75.26      6.81 o 
   7   0   5       72.07       71.44     10.09 o 
   9   0   5     1505.04     1461.70     46.39 o 
  11   0   5      949.20     1037.88     43.86 o 
 -13   1   5      256.57      286.43     17.18 o 
 -12   1   5        1.71        7.68      7.54 o 
 -11   1   5      242.34      262.72     11.53 o 
 -10   1   5       22.97       11.41      5.01 o 
  -9   1   5     1380.86     1425.57     18.36 o 
  -8   1   5      357.92      348.09      8.05 o 
  -7   1   5     2069.25     2017.39     19.76 o 
  -6   1   5       72.94       85.99      5.17 o 
  -5   1   5     8776.48     8736.91     60.85 o 
  -4   1   5     5514.08     5704.61     53.60 o 
  -3   1   5    15399.72    15928.01     96.83 o 
  -2   1   5     2789.33     2704.05     22.94 o 
  -1   1   5     2623.35     2517.53     19.24 o 
   0   1   5        0.56        7.00      2.81 o 
   1   1   5       41.57       33.04      3.22 o 
   2   1   5      691.91      686.10      9.08 o 
   3   1   5       13.84        2.30      3.13 o 
   4   1   5       81.54       68.28      4.65 o 
   5   1   5     2681.75     2679.34     19.49 o 
   6   1   5       14.10        9.35      4.42 o 
   7   1   5      131.03      122.31      7.83 o 
   8   1   5      200.19      206.79     11.02 o 
   9   1   5      772.76      783.78     19.48 o 
  10   1   5        1.80       -0.58      9.94 o 
  11   1   5       37.59       33.80     12.53 o 
 -13   2   5        0.04       -7.58      8.00 o 
 -12   2   5       76.35       79.78      8.74 o 
 -11   2   5        1.04       -1.78      5.51 o 
 -10   2   5      531.91      528.78     14.52 o 
  -9   2   5      881.16      861.24     12.69 o 
  -8   2   5     1787.54     1793.69     17.48 o 
  -7   2   5      127.10      120.13      5.49 o 
  -6   2   5       58.95       56.87      4.45 o 
  -5   2   5       19.90       21.79      3.40 o 
  -4   2   5       87.86       92.39      4.50 o 
  -3   2   5      180.82      233.16      5.68 o 
  -2   2   5     3412.90     3443.52     29.36 o 
  -1   2   5     2054.95     2069.58     20.76 o 
   0   2   5     2542.40     2376.42     18.82 o 
   1   2   5     5386.16     5570.60     36.28 o 
   2   2   5    10203.58    10689.50     63.17 o 
   3   2   5     2749.42     2885.83     21.68 o 
   4   2   5     1962.19     2051.85     18.30 o 
   5   2   5      221.99      229.73      7.80 o 
   6   2   5       29.92       23.35      5.03 o 
   7   2   5       76.11       73.61      8.42 o 
   8   2   5      260.07      285.45     12.79 o 
   9   2   5      888.14      828.44     29.27 o 
  10   2   5     1267.45     1235.68     25.21 o 
  11   2   5      198.06      184.17     17.15 o 
 -13   3   5       46.03       48.34     10.86 o 
 -12   3   5      190.15      209.89     23.98 o 
 -11   3   5       49.61       47.45      7.61 o 
 -10   3   5      259.91      268.93     11.52 o 
  -9   3   5      129.61      124.67      6.95 o 
  -8   3   5      860.26      889.73     13.50 o 
  -7   3   5       26.65       30.38      3.98 o 
  -6   3   5      723.06      703.00      9.10 o 
  -5   3   5       22.72       14.73      2.66 o 
  -4   3   5     9026.77     9168.96     62.19 o 
  -3   3   5        3.32       14.54      5.05 o 
  -2   3   5     8625.50     8777.21     61.83 o 
  -1   3   5      145.48      146.91      8.85 o 
   0   3   5     3349.70     3661.72     25.95 o 
   1   3   5     1911.31     2079.22     22.59 o 
   2   3   5      548.06      762.46     10.72 o 
   3   3   5        0.22       -4.18      4.18 o 
   4   3   5     4385.15     4367.34     30.03 o 
   5   3   5      350.82      368.86      9.10 o 
   6   3   5     5434.00     5439.68     50.03 o 
   7   3   5      481.93      464.61     12.46 o 
   8   3   5      366.55      424.87     17.19 o 
   9   3   5        4.95        1.43      7.79 o 
  10   3   5        3.69        6.52      8.51 o 
  11   3   5       84.55       78.60     24.36 o 
 -13   4   5        1.58        2.51      9.21 o 
 -12   4   5       35.66       26.87     12.78 o 
 -11   4   5      314.65      318.07     16.59 o 
 -10   4   5       60.74       66.45      6.45 o 
  -9   4   5      892.55      931.04     18.03 o 
  -8   4   5     1637.85     1636.36     22.44 o 
  -7   4   5      426.39      423.81      7.70 o 
  -6   4   5      911.11      902.34     13.88 o 
  -5   4   5      950.08      975.38     10.67 o 
  -4   4   5      467.58      520.23      9.17 o 
  -3   4   5        1.58        3.70      2.61 o 
  -2   4   5     6606.73     6784.26     50.81 o 
  -1   4   5      889.76      873.45     13.57 o 
   0   4   5    13740.34    14108.71     94.52 o 
   1   4   5     1813.24     1667.03     21.98 o 
   2   4   5     1870.53     1701.48     19.86 o 
   3   4   5     4272.53     4262.96     36.10 o 
   4   4   5       44.88       30.65      4.94 o 
   5   4   5     1311.95     1352.40     18.41 o 
   6   4   5     1729.01     1759.19     21.88 o 
   7   4   5      350.47      327.73     11.47 o 
   8   4   5       14.32       30.86      8.23 o 
   9   4   5     1178.37     1171.17     24.12 o 
  10   4   5      439.32      486.70     33.22 o 
  11   4   5       63.52       77.05     11.44 o 
 -12   5   5      134.16      156.61     13.93 o 
 -11   5   5      376.71      373.69     25.35 o 
 -10   5   5        3.38        2.16      6.85 o 
  -9   5   5       11.04       21.34     10.44 o 
  -8   5   5      178.47      169.12     11.43 o 
  -7   5   5      310.99      297.55     10.39 o 
  -6   5   5        1.10        2.10      2.74 o 
  -5   5   5     3420.61     3345.94     23.34 o 
  -4   5   5      122.45      114.36      5.19 o 
  -3   5   5     7007.40     6717.88     44.85 o 
  -2   5   5       54.74       47.70      4.09 o 
  -1   5   5      461.45      400.70     10.11 o 
   0   5   5      485.75      531.07     16.67 o 
   1   5   5      669.12      699.63      8.68 o 
   2   5   5      538.61      657.76     13.37 o 
   3   5   5     3232.99     3118.12     44.36 o 
   4   5   5      136.62      152.14      8.44 o 
   5   5   5     2627.00     2633.42     30.73 o 
   6   5   5       46.98       43.61      6.65 o 
   7   5   5     1187.04     1230.55     19.56 o 
   8   5   5       29.95       25.43      8.32 o 
   9   5   5      108.66      103.02     11.17 o 
  10   5   5        3.92       -8.71      8.71 o 
 -12   6   5       13.69       10.81      9.38 o 
 -11   6   5       40.46       39.70     10.09 o 
 -10   6   5      142.52      155.18     12.84 o 
  -9   6   5     2150.55     2122.02     36.85 o 
  -8   6   5       27.90       36.69     14.21 o 
  -7   6   5      999.97     1003.43     23.22 o 
  -6   6   5       11.14        8.56      4.20 o 
  -5   6   5       70.49       61.08      4.81 o 
  -4   6   5       28.48       17.19      4.59 o 
  -3   6   5      682.60      669.35     11.43 o 
  -2   6   5      861.61      871.67     12.91 o 
  -1   6   5     1665.99     1624.65     17.78 o 
   0   6   5        1.49        0.93      3.19 o 
   1   6   5     2062.92     1915.03     16.33 o 
   2   6   5      660.21      599.37      7.73 o 
   3   6   5     2050.05     1927.20     19.97 o 
   4   6   5      288.85      325.30     11.50 o 
   5   6   5      153.78      166.27      9.48 o 
   6   6   5        6.81        0.04      6.88 o 
   7   6   5       59.13       70.76      9.50 o 
   8   6   5      234.04      224.31     11.03 o 
   9   6   5     1275.05     1221.19     25.82 o 
  10   6   5      117.00      104.30     17.96 o 
 -12   7   5        3.49       -8.53      9.06 o 
 -11   7   5       30.50       17.88      7.73 o 
 -10   7   5        5.23       -7.59      8.37 o 
  -9   7   5      201.20      180.73     13.60 o 
  -8   7   5      475.47      492.68     18.67 o 
  -7   7   5     1460.07     1521.35     29.63 o 
  -6   7   5      508.45      485.65     12.79 o 
  -5   7   5     1869.80     1783.89     31.25 o 
  -4   7   5     4358.14     4285.30     33.96 o 
  -3   7   5      592.16      532.17     10.88 o 
  -2   7   5     2322.25     2252.24     22.42 o 
  -1   7   5       45.38       51.56      4.96 o 
   0   7   5     1021.46      946.91     13.91 o 
   1   7   5      376.71      377.33     11.11 o 
   2   7   5      756.05      761.02     11.57 o 
   3   7   5       95.47       88.65      5.88 o 
   4   7   5      468.90      475.10     13.95 o 
   5   7   5     1635.35     1668.12     25.50 o 
   6   7   5      490.53      529.49     17.95 o 
   7   7   5      518.93      507.96     19.73 o 
   8   7   5      306.57      309.95     14.56 o 
   9   7   5      276.98      249.45     36.17 o 
  10   7   5        3.87        7.97     11.37 o 
 -11   8   5        0.39       -8.31      9.35 o 
 -10   8   5      519.30      523.68     21.79 o 
  -9   8   5      102.68       82.72     11.75 o 
  -8   8   5      427.33      455.81     25.79 o 
  -7   8   5       16.10        9.54      7.36 o 
  -6   8   5      116.25      138.36     11.23 o 
  -5   8   5       83.95       74.00      7.00 o 
  -4   8   5      379.66      392.97     10.32 o 
  -3   8   5       52.02       56.52      5.59 o 
  -2   8   5     2003.18     1871.95     22.09 o 
  -1   8   5      126.48      122.61      6.65 o 
   0   8   5     1530.08     1453.17     18.00 o 
   1   8   5      145.75      131.01      8.00 o 
   2   8   5     2216.59     2189.45     46.28 o 
   3   8   5        2.32        5.51      5.49 o 
   4   8   5      687.54      655.53     20.90 o 
   5   8   5       89.07       83.91      8.77 o 
   6   8   5       72.54       76.76      9.26 o 
   7   8   5       43.97       39.99      8.50 o 
   8   8   5      353.14      370.99     15.98 o 
   9   8   5       19.56       26.19     11.72 o 
 -11   9   5       69.25       64.28     13.42 o 
 -10   9   5        9.48       18.51     10.65 o 
  -9   9   5       16.72       17.77      9.96 o 
  -8   9   5      475.20      507.76     20.26 o 
  -7   9   5       75.31       65.10     10.89 o 
  -6   9   5      761.30      802.27     22.94 o 
  -5   9   5      586.43      601.23     32.14 o 
  -4   9   5     3162.61     3044.18     47.04 o 
  -3   9   5       14.51       14.54      4.96 o 
  -2   9   5     2049.88     2024.00     22.79 o 
  -1   9   5     1350.66     1381.42     18.53 o 
   0   9   5     2723.15     2672.31     32.79 o 
   1   9   5      388.07      397.86     18.48 o 
   2   9   5      343.57      328.42     12.53 o 
   3   9   5       40.98       51.68     11.26 o 
   4   9   5      319.28      359.89     13.67 o 
   5   9   5      101.82      107.44      9.49 o 
   6   9   5      879.71      928.36     21.19 o 
   7   9   5        7.41       10.61      8.28 o 
   8   9   5      826.93      894.89     22.80 o 
   9   9   5       27.00       35.08     10.28 o 
 -10  10   5      264.10      304.45     26.11 o 
  -9  10   5      254.44      284.99     18.13 o 
  -8  10   5      286.55      305.38     17.33 o 
  -7  10   5      285.46      270.01     26.39 o 
  -6  10   5      310.87      311.82     16.72 o 
  -5  10   5      312.80      309.82     12.62 o 
  -4  10   5      635.74      652.99     16.34 o 
  -3  10   5       17.67       22.98      6.27 o 
  -2  10   5      654.75      668.96     13.83 o 
  -1  10   5     1843.92     1814.99     22.20 o 
   0  10   5      792.34      835.26     18.42 o 
   1  10   5     1773.17     1748.45     42.87 o 
   2  10   5     1939.18     1989.70     28.53 o 
   3  10   5     1133.27     1106.30     29.97 o 
   4  10   5      652.55      679.54     23.06 o 
   5  10   5       63.28       90.83     12.87 o 
   6  10   5        1.72        5.19     10.52 o 
   7  10   5        6.37       -0.45      8.54 o 
   8  10   5       76.15       76.89     12.05 o 
  -9  11   5       40.06       25.80     20.63 o 
  -8  11   5        0.02       -0.06      9.75 o 
  -7  11   5       46.00       57.94     11.02 o 
  -6  11   5      215.85      202.67     14.94 o 
  -5  11   5      740.57      796.60     23.88 o 
  -4  11   5      667.64      651.80     20.87 o 
  -3  11   5      998.21     1007.70     24.21 o 
  -2  11   5        1.87        3.52      6.22 o 
  -1  11   5       58.86       71.73     11.21 o 
   0  11   5      232.67      231.81     11.89 o 
   1  11   5      941.07      946.91     20.54 o 
   2  11   5      160.37      161.76     10.82 o 
   3  11   5      157.63      170.62     14.13 o 
   4  11   5        1.64        4.61     10.87 o 
   5  11   5      890.49      908.65     35.15 o 
   6  11   5        3.19       19.09     12.34 o 
   7  11   5     1245.03     1169.99     33.61 o 
  -8  12   5       70.51       68.52     13.51 o 
  -7  12   5      360.74      394.79     20.13 o 
  -6  12   5      193.93      210.12     15.92 o 
  -5  12   5       70.76       76.26     24.11 o 
  -4  12   5        0.43       -4.13      6.47 o 
  -3  12   5     1166.36     1165.63     22.73 o 
  -2  12   5      255.53      249.21     17.11 o 
  -1  12   5     1793.62     1787.53     53.41 o 
   0  12   5      210.37      210.37     15.08 o 
   1  12   5     1804.99     1694.23     27.95 o 
   2  12   5      349.30      327.02     18.52 o 
   3  12   5      596.60      672.84     36.71 o 
   4  12   5       18.53        5.38     10.75 o 
   5  12   5       45.60       72.21     19.97 o 
   6  12   5        0.06        5.03     16.30 o 
  -7  13   5       31.62       20.57     11.82 o 
  -6  13   5      289.33      277.94     18.16 o 
  -5  13   5      171.51      171.98     15.20 o 
  -4  13   5     1064.00     1107.65     23.64 o 
  -3  13   5      414.32      410.73     15.52 o 
  -2  13   5     2640.20     2589.12     57.43 o 
  -1  13   5      119.98      100.64     13.26 o 
   0  13   5      292.06      285.08     17.78 o 
   1  13   5       29.24       20.31     10.40 o 
   2  13   5        5.33        7.87     17.21 o 
   3  13   5       53.57       43.38     12.43 o 
   4  13   5      289.08      288.51     27.34 o 
   5  13   5       75.08       93.84     15.02 o 
  -6  14   5      115.39      137.38     15.39 o 
  -5  14   5        3.23       -7.79      9.75 o 
  -4  14   5       10.46        5.23      9.91 o 
  -3  14   5      207.59      231.84     17.12 o 
  -2  14   5      270.31      259.22     17.92 o 
  -1  14   5        3.13       -9.74      9.74 o 
   0  14   5      580.15      605.57     24.35 o 
   1  14   5        7.17       13.93     10.96 o 
   2  14   5      867.99      897.50     28.53 o 
   3  14   5      126.08      151.53     16.25 o 
   4  14   5       31.39       23.93     12.82 o 
  -3  15   5      199.51      182.20     17.28 o 
  -2  15   5      405.08      413.50     25.79 o 
  -1  15   5       47.53       32.65     12.72 o 
   0  15   5        0.29        4.33     11.10 o 
   1  15   5        2.86      -15.44     16.07 o 
 -12   0   6       64.43       78.92     14.56 o 
 -10   0   6      400.40      380.88     15.52 o 
  -8   0   6     1015.09     1061.73     21.25 o 
  -6   0   6     2851.41     3003.89     51.70 o 
  -4   0   6     3439.75     3185.08     51.45 o 
  -2   0   6     5372.60     4933.39     44.53 o 
   0   0   6     3477.16     3310.32     51.96 o 
   2   0   6     4149.86     4386.72     45.25 o 
   4   0   6     2515.22     2565.66     27.34 o 
   6   0   6     1699.90     1693.45     30.25 o 
   8   0   6     1606.93     1574.48     40.00 o 
  10   0   6      323.02      314.08     27.15 o 
 -13   1   6       30.76       13.14      8.70 o 
 -12   1   6      509.11      472.53     19.62 o 
 -11   1   6       84.68       94.96      8.34 o 
 -10   1   6       95.67       92.37      7.98 o 
  -9   1   6      411.46      434.83      9.52 o 
  -8   1   6     1840.42     1838.50     17.97 o 
  -7   1   6        4.08        8.12      5.82 o 
  -6   1   6     1098.08     1127.34     15.95 o 
  -5   1   6     3792.70     4170.79     44.77 o 
  -4   1   6    12233.22    13263.65     84.29 o 
  -3   1   6       95.59       91.18      4.89 o 
  -2   1   6      700.86      707.09     11.28 o 
  -1   1   6       57.42       48.42      4.17 o 
   0   1   6     1444.57     1328.86     19.78 o 
   1   1   6     1449.42     1370.05     14.62 o 
   2   1   6     1979.32     1740.64     15.80 o 
   3   1   6     3562.96     3581.16     25.76 o 
   4   1   6     3069.31     2975.14     23.77 o 
   5   1   6     1547.79     1533.68     16.95 o 
   6   1   6      144.99      143.70      7.18 o 
   7   1   6        0.59        0.02      8.89 o 
   8   1   6       50.45       39.28      8.68 o 
   9   1   6       47.46       40.50      9.10 o 
  10   1   6      533.63      534.56     23.84 o 
  11   1   6       67.99       44.91     13.72 o 
 -13   2   6      558.75      552.16     31.64 o 
 -12   2   6       39.11       49.30     11.14 o 
 -11   2   6      530.60      537.75     15.52 o 
 -10   2   6        0.75       -2.58      4.76 o 
  -9   2   6     1424.30     1422.45     20.22 o 
  -8   2   6       12.72       16.67      3.99 o 
  -7   2   6      289.17      289.69      8.13 o 
  -6   2   6     1354.35     1335.74     17.31 o 
  -5   2   6     5319.03     5172.43     33.78 o 
  -4   2   6      868.44      885.96     11.34 o 
  -3   2   6     9068.49     9212.30    124.10 o 
  -2   2   6     6831.62     7094.07     77.42 o 
  -1   2   6     2995.47     2970.23     23.13 o 
   0   2   6     1150.53     1217.33     13.38 o 
   1   2   6       98.18      184.16     14.62 o 
   2   2   6      508.57      562.09     10.12 o 
   3   2   6       86.32      103.84      5.34 o 
   4   2   6     1655.16     1720.80     17.41 o 
   5   2   6     2686.48     2702.97     23.56 o 
   6   2   6     2261.81     2372.75     22.53 o 
   7   2   6      379.53      427.72     14.98 o 
   8   2   6      233.35      225.55     12.32 o 
   9   2   6     1739.53     1738.12     29.18 o 
  10   2   6      133.09      112.54     14.77 o 
  11   2   6       31.20        8.70     12.82 o 
 -13   3   6        0.17        3.41      9.06 o 
 -12   3   6        4.91        3.56      8.29 o 
 -11   3   6        7.69        2.64      7.02 o 
 -10   3   6      344.65      312.42     12.20 o 
  -9   3   6     1748.14     1785.34     24.47 o 
  -8   3   6       63.71       68.86      5.28 o 
  -7   3   6     1676.28     1648.74     15.49 o 
  -6   3   6       70.63       75.92      3.94 o 
  -5   3   6     2085.28     2036.61     23.29 o 
  -4   3   6       11.02       16.86      3.72 o 
  -3   3   6      110.20      120.99      6.05 o 
  -2   3   6      794.33      825.56     13.58 o 
  -1   3   6    11618.80    12037.13     82.85 o 
   0   3   6       20.09       27.95      5.27 o 
   1   3   6     9757.04     9958.55     66.73 o 
   2   3   6     2061.81     2433.71     21.85 o 
   3   3   6     5585.92     5667.41     40.28 o 
   4   3   6       40.60       29.98      4.78 o 
   5   3   6     2342.58     2292.62     21.63 o 
   6   3   6      662.67      637.52     17.59 o 
   7   3   6      427.36      404.80     14.86 o 
   8   3   6       44.53       46.28     11.06 o 
   9   3   6      944.96      908.08     22.19 o 
  10   3   6       35.54       29.69      9.68 o 
 -12   4   6      290.65      306.50     17.09 o 
 -11   4   6      183.40      213.52     14.23 o 
 -10   4   6      904.81      889.37     31.63 o 
  -9   4   6      887.74      872.72     22.53 o 
  -8   4   6      497.56      465.43     16.33 o 
  -7   4   6      178.27      196.38      6.93 o 
  -6   4   6     1026.21     1078.10     20.65 o 
  -5   4   6       56.30       42.40      4.10 o 
  -4   4   6     3406.25     3549.85     32.56 o 
  -3   4   6     2009.50     1865.37     21.61 o 
  -2   4   6     9315.70     9612.66     69.23 o 
  -1   4   6     1787.79     1568.66     19.76 o 
   0   4   6     3288.44     3430.36     43.57 o 
   1   4   6     1214.29     1255.04     14.11 o 
   2   4   6       67.05       92.18      5.22 o 
   3   4   6       85.44       78.80      5.62 o 
   4   4   6      568.49      580.45     12.06 o 
   5   4   6     2557.57     2511.65     26.40 o 
   6   4   6      139.61      132.91      8.22 o 
   7   4   6       59.39       70.64      7.58 o 
   8   4   6        9.54        7.98      8.02 o 
   9   4   6      491.26      506.80     22.69 o 
  10   4   6       55.27       47.01     10.41 o 
 -12   5   6       51.24       41.77     10.40 o 
 -11   5   6        5.20       21.42     13.04 o 
 -10   5   6      249.17      252.29     14.70 o 
  -9   5   6      179.76      187.59     34.81 o 
  -8   5   6     1111.32     1139.25     25.06 o 
  -7   5   6       34.69       28.63      5.32 o 
  -6   5   6      149.65      153.22      8.38 o 
  -5   5   6      679.97      766.42     12.30 o 
  -4   5   6      443.10      423.24     11.77 o 
  -3   5   6       39.29       40.97      4.27 o 
  -2   5   6      899.62      860.28     14.78 o 
  -1   5   6      114.81      113.78      6.75 o 
   0   5   6     3186.49     2964.67     34.22 o 
   1   5   6       59.59       54.67      9.88 o 
   2   5   6     4143.56     3891.51     30.43 o 
   3   5   6      329.72      320.71      9.15 o 
   4   5   6     2258.04     2288.12     27.89 o 
   5   5   6      415.61      416.49     25.03 o 
   6   5   6        5.38       -6.39      6.39 o 
   7   5   6       52.97       52.34      7.58 o 
   8   5   6      418.55      412.61     22.06 o 
   9   5   6       21.30       16.58      9.39 o 
  10   5   6      514.04      542.90     19.70 o 
 -12   6   6       54.30       70.83     11.94 o 
 -11   6   6      346.74      339.52     19.84 o 
 -10   6   6      306.72      319.02     16.46 o 
  -9   6   6      138.48      111.61     11.40 o 
  -8   6   6       55.14       54.82      8.95 o 
  -7   6   6       61.31       57.79      8.55 o 
  -6   6   6      122.06      110.25      5.94 o 
  -5   6   6      423.89      440.09     10.33 o 
  -4   6   6     2650.57     2596.07     28.17 o 
  -3   6   6      163.33      138.33      6.42 o 
  -2   6   6     4632.32     4482.55     35.15 o 
  -1   6   6      331.15      380.29      9.61 o 
   0   6   6     2426.85     2413.68     27.20 o 
   1   6   6      124.01      144.31      5.52 o 
   2   6   6       93.72       86.47      7.26 o 
   3   6   6      280.83      282.20     10.56 o 
   4   6   6      404.11      440.67     17.46 o 
   5   6   6      388.42      386.30     13.66 o 
   6   6   6      333.93      329.03     13.53 o 
   7   6   6      615.90      610.50     17.58 o 
   8   6   6      585.89      569.60     22.06 o 
   9   6   6       39.56       40.07     11.83 o 
  10   6   6       83.32       72.99     11.69 o 
 -12   7   6        5.02        1.59      9.25 o 
 -11   7   6        5.98       12.10      9.65 o 
 -10   7   6      272.54      286.49     19.18 o 
  -9   7   6      254.66      283.49     15.97 o 
  -8   7   6      603.35      588.05     20.10 o 
  -7   7   6      856.21      840.75     49.05 o 
  -6   7   6       48.30       43.69      5.99 o 
  -5   7   6      837.35      846.81     13.97 o 
  -4   7   6       10.38        9.68      4.29 o 
  -3   7   6       19.47       21.33      4.42 o 
  -2   7   6     1550.86     1535.43     24.43 o 
  -1   7   6     1403.88     1392.30     17.73 o 
   0   7   6      835.72      891.36     14.14 o 
   1   7   6     1536.91     1468.56     18.14 o 
   2   7   6      495.72      502.96      8.87 o 
   3   7   6      713.53      712.89     12.89 o 
   4   7   6      574.85      609.31     15.75 o 
   5   7   6       53.45       61.39     11.04 o 
   6   7   6       52.67       37.14      7.93 o 
   7   7   6        0.31        6.83     16.08 o 
   8   7   6       34.54       40.87      9.51 o 
   9   7   6       62.76       67.11     12.90 o 
 -11   8   6      208.74      242.78     21.45 o 
 -10   8   6        4.33        7.91      8.97 o 
  -9   8   6        9.85        7.93      8.72 o 
  -8   8   6       65.74       70.80     10.25 o 
  -7   8   6       74.20       95.11     10.45 o 
  -6   8   6       27.47       37.00      6.02 o 
  -5   8   6      861.65      900.52     17.77 o 
  -4   8   6      105.92      109.72      6.77 o 
  -3   8   6      125.78      119.37      6.89 o 
  -2   8   6        1.62        6.65      4.56 o 
  -1   8   6      179.06      178.61     10.23 o 
   0   8   6      108.79      103.08      6.63 o 
   1   8   6     1449.18     1394.29     18.23 o 
   2   8   6        0.05        5.44      6.13 o 
   3   8   6      887.58      821.00     24.18 o 
   4   8   6      142.13      150.39     21.33 o 
   5   8   6      688.49      690.36     17.94 o 
   6   8   6      218.75      224.50     16.54 o 
   7   8   6      913.89      924.84     21.87 o 
   8   8   6        0.86       -8.27      8.27 o 
   9   8   6      389.67      445.36     22.16 o 
 -10   9   6       63.40       61.12     12.48 o 
  -9   9   6      717.80      753.97     25.26 o 
  -8   9   6       45.39       30.47      9.45 o 
  -7   9   6     1689.35     1640.07     33.63 o 
  -6   9   6      180.85      182.10     12.79 o 
  -5   9   6     1513.99     1546.74     33.93 o 
  -4   9   6       46.28       44.19      6.84 o 
  -3   9   6       85.47       86.43      6.89 o 
  -2   9   6      278.49      282.04     10.26 o 
  -1   9   6     2474.88     2446.85     26.12 o 
   0   9   6     1755.18     1624.62     20.61 o 
   1   9   6     2227.90     2210.90     29.71 o 
   2   9   6       41.76       39.76      7.41 o 
   3   9   6      389.09      426.54     19.74 o 
   4   9   6        1.21       -0.95      9.85 o 
   5   9   6      266.92      275.68     27.15 o 
   6   9   6      326.68      286.98     18.19 o 
   7   9   6        9.19       15.67     12.04 o 
   8   9   6       14.87       10.18      9.23 o 
 -10  10   6      138.81      134.71     14.84 o 
  -9  10   6      238.63      206.65     16.43 o 
  -8  10   6       19.78       15.25      9.84 o 
  -7  10   6       74.11       75.78     11.61 o 
  -6  10   6      440.93      420.13     19.84 o 
  -5  10   6     1395.02     1385.01     30.66 o 
  -4  10   6      642.30      670.54     16.85 o 
  -3  10   6     2568.90     2591.91     42.69 o 
  -2  10   6     2491.76     2637.52     28.21 o 
  -1  10   6      559.16      582.88     21.50 o 
   0  10   6     1503.10     1454.69     24.57 o 
   1  10   6      240.94      243.72     12.20 o 
   2  10   6        1.14        0.12      6.52 o 
   3  10   6      491.16      498.66     21.10 o 
   4  10   6     1530.95     1432.88     33.24 o 
   5  10   6      532.03      561.53     23.29 o 
   6  10   6      228.71      261.19     21.99 o 
   7  10   6      324.19      345.40     21.10 o 
   8  10   6      248.92      304.24     20.20 o 
  -9  11   6       13.93       17.80     16.55 o 
  -8  11   6      246.95      256.33     17.27 o 
  -7  11   6       26.20       27.85     10.26 o 
  -6  11   6      482.36      517.84     21.05 o 
  -5  11   6      235.22      233.21     16.27 o 
  -4  11   6      148.74      132.88      9.79 o 
  -3  11   6       25.26       26.64      7.17 o 
  -2  11   6      340.26      354.62     14.16 o 
  -1  11   6      230.47      246.25     12.43 o 
   0  11   6     2157.40     2229.19     31.86 o 
   1  11   6        5.30        6.07      7.32 o 
   2  11   6     1625.60     1554.53     34.19 o 
   3  11   6        5.74       24.32     10.91 o 
   4  11   6      780.74      787.81     26.67 o 
   5  11   6       16.80       19.52     12.22 o 
   6  11   6      112.13      119.08     16.04 o 
   7  11   6        6.57        2.71     12.68 o 
  -8  12   6       16.97        8.15     11.01 o 
  -7  12   6       15.42        9.05     10.68 o 
  -6  12   6      398.64      416.51     20.37 o 
  -5  12   6        9.79        0.79      9.16 o 
  -4  12   6      927.17      933.79     21.11 o 
  -3  12   6      203.04      212.06     11.84 o 
  -2  12   6     1510.89     1583.15     57.02 o 
  -1  12   6      105.41      102.72     12.75 o 
   0  12   6      943.79      937.63     21.75 o 
   1  12   6      150.48      154.50     17.03 o 
   2  12   6        0.01        0.78     10.54 o 
   3  12   6        2.65        3.33     10.15 o 
   4  12   6      206.18      214.89     25.12 o 
   5  12   6       93.40      128.56     16.09 o 
   6  12   6      443.66      436.42     27.72 o 
  -7  13   6      695.08      712.43     37.72 o 
  -6  13   6        2.50       -3.14     10.00 o 
  -5  13   6      208.68      265.33     23.76 o 
  -4  13   6        0.60       -5.56      7.29 o 
  -3  13   6       50.30       65.79     17.15 o 
  -2  13   6       29.48       30.15     10.97 o 
  -1  13   6      487.22      507.58     22.26 o 
   0  13   6      360.21      371.10     23.32 o 
   1  13   6      608.72      618.43     33.84 o 
   2  13   6      673.99      655.82     57.72 o 
   3  13   6     1216.27     1108.25     36.71 o 
   4  13   6      222.30      244.10     18.84 o 
   5  13   6      161.74      198.15     18.49 o 
  -5  14   6      267.02      306.80     19.16 o 
  -4  14   6        8.32        7.78     16.83 o 
  -3  14   6      620.64      652.58     33.57 o 
  -2  14   6      409.57      429.45     21.70 o 
  -1  14   6      433.77      490.30     49.55 o 
   0  14   6        1.88       -9.70      9.70 o 
   1  14   6      245.05      250.10     26.96 o 
   2  14   6       28.12       15.08     11.69 o 
   3  14   6        6.77       -5.79     11.25 o 
  -1  15   6       66.48       62.25     13.96 o 
 -13   0   7       16.64        4.68     11.83 o 
 -11   0   7        6.94        6.03      6.85 o 
  -9   0   7      561.19      526.76     21.20 o 
  -7   0   7     2573.60     2471.60     48.73 o 
  -5   0   7     1787.23     1678.83     36.90 o 
  -3   0   7      418.03      374.52     29.55 o 
  -1   0   7     1256.65     1293.30     30.44 o 
   1   0   7     2783.72     2726.39     49.74 o 
   3   0   7     5617.84     5517.29     46.21 o 
   5   0   7     4530.06     4523.57     53.92 o 
   7   0   7     1996.09     1965.60     51.04 o 
   9   0   7      204.60      167.14     22.28 o 
 -13   1   7      482.25      420.28     27.72 o 
 -12   1   7       87.53      105.01     13.92 o 
 -11   1   7     1023.95     1042.33     20.40 o 
 -10   1   7       22.55       22.04      4.91 o 
  -9   1   7     2661.67     2735.88     24.11 o 
  -8   1   7      116.50      111.06      8.73 o 
  -7   1   7      484.78      494.88     17.37 o 
  -6   1   7     1605.05     1580.06     19.70 o 
  -5   1   7       51.29       68.27      5.37 o 
  -4   1   7      296.34      272.52     10.43 o 
  -3   1   7     1516.81     1446.80     17.84 o 
  -2   1   7     1551.42     1529.30     18.40 o 
  -1   1   7     1962.47     1879.86     21.88 o 
   0   1   7     1001.85     1026.95     15.90 o 
   1   1   7       10.19        5.35      4.52 o 
   2   1   7     1738.52     1841.62     19.33 o 
   3   1   7      116.22      117.46      6.03 o 
   4   1   7      312.57      304.88      9.10 o 
   5   1   7      338.61      335.35      9.82 o 
   6   1   7      277.48      305.83     11.53 o 
   7   1   7      251.81      240.72     13.54 o 
   8   1   7      494.20      456.72     16.57 o 
   9   1   7     1070.92     1068.42     30.31 o 
  10   1   7     1345.18     1350.00     35.35 o 
 -13   2   7        2.42       22.85     13.23 o 
 -12   2   7      129.73      143.14     39.96 o 
 -11   2   7        0.10        1.07      6.98 o 
 -10   2   7       87.93       78.50      9.65 o 
  -9   2   7      320.47      337.30     10.32 o 
  -8   2   7      593.25      631.66     12.13 o 
  -7   2   7     2308.67     2372.34     25.98 o 
  -6   2   7      458.02      452.02      9.93 o 
  -5   2   7       10.95       12.64      3.75 o 
  -4   2   7     1352.10     1403.30     17.74 o 
  -3   2   7       54.34       97.20      8.95 o 
  -2   2   7       56.40       66.80      4.07 o 
  -1   2   7     1867.61     1933.46     18.55 o 
   0   2   7     5282.99     5297.36     44.39 o 
   1   2   7      165.15      164.11      6.43 o 
   2   2   7     2208.30     2097.54     20.97 o 
   3   2   7      153.18      153.32      7.23 o 
   4   2   7     6783.99     6788.25     43.38 o 
   5   2   7     1076.29     1103.56     15.35 o 
   6   2   7        4.82        9.94      5.61 o 
   7   2   7        5.81        6.00      8.16 o 
   8   2   7        5.97        9.55      8.47 o 
   9   2   7       14.98       22.81      9.50 o 
  10   2   7      229.33      201.67     17.81 o 
 -13   3   7       37.90       37.78     11.03 o 
 -12   3   7      730.05      761.02     26.58 o 
 -11   3   7       34.84       50.74     18.61 o 
 -10   3   7      465.11      475.37     22.84 o 
  -9   3   7      197.14      208.59     12.41 o 
  -8   3   7      159.77      161.39      6.74 o 
  -7   3   7       49.96       61.29      6.95 o 
  -6   3   7     1063.62     1151.10     18.45 o 
  -5   3   7      268.03      286.98     11.93 o 
  -4   3   7      789.41      767.27     13.88 o 
  -3   3   7       71.23       61.19      7.25 o 
  -2   3   7     5919.96     5778.85     47.40 o 
  -1   3   7      594.29      752.14     11.46 o 
   0   3   7     3303.02     3209.37     26.01 o 
   1   3   7      262.13      255.55      7.54 o 
   2   3   7      976.02      955.45     13.79 o 
   3   3   7      131.48      130.10      6.96 o 
   4   3   7      772.91      760.45     14.03 o 
   5   3   7      356.85      342.64     10.17 o 
   6   3   7      521.61      527.70     13.46 o 
   7   3   7      288.37      303.53     13.83 o 
   8   3   7      781.54      803.05     20.74 o 
   9   3   7       23.83       13.98      9.33 o 
  10   3   7      587.46      612.33     20.75 o 
 -12   4   7       13.08       14.06      9.02 o 
 -11   4   7       26.77       33.28      9.06 o 
 -10   4   7       58.36       66.09      9.36 o 
  -9   4   7        1.79        4.03      6.83 o 
  -8   4   7      853.90      827.92     13.27 o 
  -7   4   7      609.37      585.72     11.08 o 
  -6   4   7     1292.51     1344.05     24.15 o 
  -5   4   7      870.24      838.80     15.03 o 
  -4   4   7     3050.19     3264.95     32.27 o 
  -3   4   7       10.27       19.30      4.58 o 
  -2   4   7      372.28      403.14     13.56 o 
  -1   4   7       63.05       57.31      6.93 o 
   0   4   7     1573.87     1547.19     16.93 o 
   1   4   7     1319.73     1258.79     15.01 o 
   2   4   7     2442.36     2379.36     22.77 o 
   3   4   7     1671.59     1660.96     19.32 o 
   4   4   7     3932.17     4029.32     40.11 o 
   5   4   7     1080.36     1001.04     27.85 o 
   6   4   7        2.86        1.68      7.05 o 
   7   4   7       77.54       71.74      8.93 o 
   8   4   7        1.84       -8.67      8.67 o 
   9   4   7        1.53        1.46      9.05 o 
  10   4   7       84.62       95.85     12.44 o 
 -12   5   7        6.74        9.75      9.09 o 
 -11   5   7      675.02      663.86     22.72 o 
 -10   5   7       54.65       59.50     12.82 o 
  -9   5   7     2021.21     2007.29     35.75 o 
  -8   5   7      333.82      320.08     14.96 o 
  -7   5   7      188.73      175.63     12.77 o 
  -6   5   7       10.15       15.56      4.85 o 
  -5   5   7      489.01      469.92     10.49 o 
  -4   5   7       88.31       78.82      5.39 o 
  -3   5   7     5039.18     4989.72     43.78 o 
  -2   5   7      940.20      961.04     16.46 o 
  -1   5   7     7488.41     7590.80     60.05 o 
   0   5   7      929.57     1031.36     14.03 o 
   1   5   7     1194.91     1116.48     21.87 o 
   2   5   7      478.30      468.40     17.25 o 
   3   5   7      205.92      183.46      8.49 o 
   4   5   7      158.64      141.30      9.10 o 
   5   5   7      712.89      739.89     17.61 o 
   6   5   7      242.90      227.86     11.73 o 
   7   5   7     1154.52     1182.17     23.31 o 
   8   5   7       11.74        5.68      8.67 o 
   9   5   7      297.89      296.94     18.33 o 
 -12   6   7       20.96       20.58      9.69 o 
 -11   6   7        0.07       -7.60      7.60 o 
 -10   6   7      109.99      102.17     11.78 o 
  -9   6   7       86.87      103.07     11.01 o 
  -8   6   7       44.72       47.49      8.50 o 
  -7   6   7      791.02      777.34     25.31 o 
  -6   6   7      705.06      752.67     14.87 o 
  -5   6   7     1204.84     1161.12     16.41 o 
  -4   6   7      268.59      255.48      8.70 o 
  -3   6   7      187.16      218.26     15.73 o 
  -2   6   7      107.65      106.46      6.29 o 
  -1   6   7      111.55      113.71     11.17 o 
   0   6   7      190.22      199.18      9.47 o 
   1   6   7     1997.29     1865.40     19.72 o 
   2   6   7      896.48      880.15     17.23 o 
   3   6   7     2631.54     2577.11     49.14 o 
   4   6   7      149.15      150.33      9.54 o 
   5   6   7     1834.98     1828.89     44.75 o 
   6   6   7      127.66      135.26     10.83 o 
   7   6   7      141.56      138.29     10.92 o 
   8   6   7      163.29      142.13     20.66 o 
   9   6   7        1.06        2.82     11.29 o 
 -11   7   7       35.25       47.75     28.73 o 
 -10   7   7      225.46      241.52     15.91 o 
  -9   7   7      434.75      415.44     23.67 o 
  -8   7   7      428.07      473.05     23.86 o 
  -7   7   7       84.77       81.38     10.11 o 
  -6   7   7       35.59       40.09      6.19 o 
  -5   7   7       23.22       22.24      4.88 o 
  -4   7   7      127.21      133.76      7.07 o 
  -3   7   7     1248.69     1231.53     18.64 o 
  -2   7   7     1728.90     1651.41     20.29 o 
  -1   7   7     2061.07     1994.82     22.48 o 
   0   7   7     1750.83     1705.54     34.48 o 
   1   7   7      808.75      768.85     11.48 o 
   2   7   7       38.13       50.97      6.98 o 
   3   7   7        1.52       -5.02      5.02 o 
   4   7   7      548.95      564.07     21.78 o 
   5   7   7      226.42      229.14     15.79 o 
   6   7   7      213.35      242.09     12.86 o 
   7   7   7      275.04      303.32     14.62 o 
   8   7   7      469.08      516.26     22.45 o 
   9   7   7      633.32      707.42     51.74 o 
 -11   8   7       92.04       88.27     13.38 o 
 -10   8   7       36.83       50.54     20.76 o 
  -9   8   7       32.72       19.14      9.51 o 
  -8   8   7       97.41      127.38     12.51 o 
  -7   8   7        8.36       14.79      8.03 o 
  -6   8   7     1333.22     1402.38     29.14 o 
  -5   8   7       42.77       41.64      6.57 o 
  -4   8   7     2296.37     2266.48     25.11 o 
  -3   8   7       50.53       65.96      6.50 o 
  -2   8   7     1742.74     1708.87     21.49 o 
  -1   8   7       39.91       32.65      5.82 o 
   0   8   7      391.29      417.06     11.46 o 
   1   8   7        1.41        2.05      3.90 o 
   2   8   7      565.00      566.23     28.74 o 
   3   8   7      169.78      168.30     13.85 o 
   4   8   7     1676.18     1652.29     34.50 o 
   5   8   7      513.28      431.90     20.20 o 
   6   8   7      626.03      642.58     24.43 o 
   7   8   7        0.24      -10.65     10.65 o 
   8   8   7       43.66       55.48     16.04 o 
 -10   9   7      165.83      181.71     15.96 o 
  -9   9   7      165.63      166.91     14.88 o 
  -8   9   7        6.50        3.32     10.66 o 
  -7   9   7     1090.65     1068.91     27.94 o 
  -6   9   7      212.25      230.64     14.77 o 
  -5   9   7      787.75      751.11     17.44 o 
  -4   9   7       71.94       76.44      8.92 o 
  -3   9   7       23.35       22.39      5.76 o 
  -2   9   7      915.85      901.74     16.31 o 
  -1   9   7      308.68      309.81     10.59 o 
   0   9   7     2465.07     2367.83     26.19 o 
   1   9   7      857.80      862.04     20.55 o 
   2   9   7       14.34       16.92      6.93 o 
   3   9   7      217.28      208.89     16.01 o 
   4   9   7      227.61      214.59     16.46 o 
   5   9   7      132.49      114.72     14.50 o 
   6   9   7      723.89      724.32     26.13 o 
   7   9   7       28.45       45.71     25.12 o 
   8   9   7      489.60      539.34     25.26 o 
 -10  10   7      138.32      123.88     15.25 o 
  -9  10   7      396.93      397.10     32.81 o 
  -8  10   7      619.35      613.25     27.66 o 
  -7  10   7      850.39      824.38     25.73 o 
  -6  10   7      456.25      479.71     20.10 o 
  -5  10   7        4.80        5.70      5.88 o 
  -4  10   7       38.95       41.28      7.26 o 
  -3  10   7     1732.51     1683.21     26.48 o 
  -2  10   7      354.19      370.94     11.94 o 
  -1  10   7      695.10      676.39     15.76 o 
   0  10   7       91.18       96.86      9.46 o 
   1  10   7       20.73       21.23      7.27 o 
   2  10   7      372.08      380.67     14.75 o 
   3  10   7      738.25      779.84     25.98 o 
   4  10   7      311.93      363.46     20.73 o 
   5  10   7      971.90      931.50     39.02 o 
   6  10   7      289.69      300.41     22.21 o 
   7  10   7      405.45      453.07     24.08 o 
  -9  11   7       82.41       74.34     13.55 o 
  -8  11   7       15.31       11.58     10.56 o 
  -7  11   7        3.46       -0.60      8.77 o 
  -6  11   7      354.13      334.95     18.48 o 
  -5  11   7      495.84      545.26     16.68 o 
  -4  11   7        6.85        8.45      6.79 o 
  -3  11   7      603.59      631.02     17.40 o 
  -2  11   7        8.94        1.81      5.86 o 
  -1  11   7     1244.76     1292.87     24.48 o 
   0  11   7      480.98      474.69     16.35 o 
   1  11   7      308.43      259.82     13.19 o 
   2  11   7      192.05      162.67     22.66 o 
   3  11   7      154.78      166.35     15.92 o 
   4  11   7       38.38       41.26     12.80 o 
   5  11   7      104.51      126.91     15.77 o 
   6  11   7      127.90      110.66     15.75 o 
  -8  12   7       65.77       84.94     21.96 o 
  -7  12   7      364.06      355.27     36.93 o 
  -6  12   7        4.65        2.26      9.68 o 
  -5  12   7      562.62      580.04     26.96 o 
  -4  12   7       28.17       22.49      7.93 o 
  -3  12   7        5.32       -1.95      6.99 o 
  -2  12   7       10.85       10.09     12.09 o 
  -1  12   7      832.14      803.30     29.00 o 
   0  12   7       18.24       25.26      8.25 o 
   1  12   7     1618.61     1629.35     28.77 o 
   2  12   7       19.86       30.44     12.05 o 
   3  12   7      987.83      945.90     29.73 o 
   4  12   7      149.11      179.55     23.73 o 
   5  12   7      420.47      468.96     24.14 o 
  -6  13   7       42.65       43.17     13.04 o 
  -5  13   7      250.31      292.81     18.34 o 
  -4  13   7      278.18      309.65     15.19 o 
  -3  13   7      152.63      151.81     16.36 o 
  -2  13   7     1061.41     1148.38     31.49 o 
  -1  13   7       70.18       85.06     25.06 o 
   0  13   7      203.96      219.02     13.38 o 
   1  13   7      136.56      120.05     15.82 o 
   2  13   7       68.89       77.22     14.18 o 
   3  13   7       30.75       46.54     13.22 o 
   4  13   7       89.10       89.24     19.05 o 
  -4  14   7      163.39      190.53     16.84 o 
  -3  14   7        3.63       -7.02     10.13 o 
  -2  14   7       45.19       51.94     12.75 o 
  -1  14   7       12.21        7.92     11.14 o 
   0  14   7      253.49      245.14     27.37 o 
   1  14   7        3.02       10.53     12.26 o 
   2  14   7      570.10      633.16     36.07 o 
 -10   0   8      145.91      163.22     11.49 o 
  -8   0   8     2044.77     2014.21     30.77 o 
  -6   0   8      740.61      735.37     25.95 o 
  -4   0   8      535.19      637.83     15.05 o 
  -2   0   8      695.21      645.38     22.59 o 
   0   0   8     3939.57     4042.34     65.94 o 
   2   0   8     3670.92     3531.25     63.98 o 
   4   0   8      385.50      406.49     13.02 o 
   6   0   8     6484.09     6517.17     72.62 o 
   8   0   8     1911.67     1903.87     54.24 o 
  10   0   8     1636.11     1593.08     55.56 o 
 -12   1   8       28.12       28.35      9.15 o 
 -11   1   8       82.05       86.25     10.18 o 
 -10   1   8       89.23       89.44      7.87 o 
  -9   1   8       15.05       22.99      5.84 o 
  -8   1   8     1027.19     1037.47     23.20 o 
  -7   1   8      494.25      490.20     15.93 o 
  -6   1   8     1838.03     1795.85     22.32 o 
  -5   1   8     1229.07     1236.04     17.90 o 
  -4   1   8     1606.54     1598.96     20.29 o 
  -3   1   8      324.35      333.12      9.60 o 
  -2   1   8     1027.97     1076.44     16.21 o 
  -1   1   8       95.03      118.44     12.82 o 
   0   1   8      250.91      212.84      8.77 o 
   1   1   8      138.13      122.56      7.67 o 
   2   1   8      893.49      832.92     13.78 o 
   3   1   8     1753.42     1709.44     18.23 o 
   4   1   8     3089.14     3154.65     26.83 o 
   5   1   8     2081.12     2104.91     21.98 o 
   6   1   8       83.01       96.46      9.14 o 
   7   1   8      754.63      762.06     20.21 o 
   8   1   8      207.84      192.62     13.13 o 
   9   1   8       12.58        5.25     16.87 o 
 -12   2   8       22.94       34.95      9.39 o 
 -11   2   8      307.86      330.41     16.50 o 
 -10   2   8        9.11        7.49      4.79 o 
  -9   2   8      754.73      760.10     16.89 o 
  -8   2   8       80.62       81.87      6.91 o 
  -7   2   8      105.38      112.31      6.74 o 
  -6   2   8     1161.97     1103.30     17.05 o 
  -5   2   8       48.74       50.00      5.38 o 
  -4   2   8       30.49       38.45      9.71 o 
  -3   2   8     1008.77      993.57     15.72 o 
  -2   2   8     2505.79     2423.58     23.26 o 
  -1   2   8     3635.63     3549.20     28.64 o 
   0   2   8      828.35      818.71     15.58 o 
   1   2   8     1530.50     1513.21     21.54 o 
   2   2   8       31.50       37.02      5.45 o 
   3   2   8      989.20     1005.41     15.84 o 
   4   2   8      687.99      688.25     12.77 o 
   5   2   8       52.78       54.36      6.73 o 
   6   2   8      287.50      268.88      9.99 o 
   7   2   8      571.84      576.91     18.07 o 
   8   2   8       23.45       25.55      9.32 o 
   9   2   8      932.66      983.09     24.14 o 
 -12   3   8       16.94       15.81      8.95 o 
 -11   3   8       38.70       58.16      9.88 o 
 -10   3   8       41.34       42.31      8.41 o 
  -9   3   8      233.80      255.76      9.80 o 
  -8   3   8      396.80      379.06      9.93 o 
  -7   3   8     1960.99     1925.19     23.37 o 
  -6   3   8       82.81      110.38      6.81 o 
  -5   3   8      361.15      309.81     12.85 o 
  -4   3   8      156.06      183.73     10.73 o 
  -3   3   8     1285.26     1234.04     18.79 o 
  -2   3   8      908.15      914.84     18.99 o 
  -1   3   8       45.90       30.26      4.31 o 
   0   3   8      322.32      370.03     13.57 o 
   1   3   8     2324.75     2295.62     22.84 o 
   2   3   8      103.97       99.18      6.38 o 
   3   3   8     4291.76     4246.03     47.87 o 
   4   3   8       62.43       68.14     11.28 o 
   5   3   8     2883.03     2929.90     47.03 o 
   6   3   8        0.86       -1.53      6.93 o 
   7   3   8      109.58      116.52     11.15 o 
   8   3   8        2.00       -4.10      9.03 o 
   9   3   8      149.17      152.68     13.03 o 
 -12   4   8      244.32      250.72     16.25 o 
 -11   4   8      814.66      825.70     24.72 o 
 -10   4   8      256.39      258.78     24.43 o 
  -9   4   8     3465.50     3387.69     48.35 o 
  -8   4   8       18.61       19.95      4.67 o 
  -7   4   8      274.19      257.79     10.54 o 
  -6   4   8      369.31      357.06     18.57 o 
  -5   4   8      345.18      371.53     13.86 o 
  -4   4   8        8.81        6.28      4.47 o 
  -3   4   8     3903.07     3983.87     39.36 o 
  -2   4   8       39.09       24.43      5.48 o 
  -1   4   8     4780.57     4817.64     39.48 o 
   0   4   8     1430.67     1366.69     16.90 o 
   1   4   8       22.50       22.40      5.83 o 
   2   4   8      325.45      308.25     13.06 o 
   3   4   8      417.19      444.14     15.68 o 
   4   4   8      340.09      337.66     11.29 o 
   5   4   8      105.57      114.65      9.68 o 
   6   4   8      247.57      244.40     12.28 o 
   7   4   8       81.97       75.69     10.45 o 
   8   4   8      298.75      289.93     18.06 o 
   9   4   8      263.92      240.19     15.08 o 
 -12   5   8      215.49      235.10     35.31 o 
 -11   5   8       17.18       17.25     15.09 o 
 -10   5   8       20.59       14.57      8.12 o 
  -9   5   8        3.27        4.93      7.08 o 
  -8   5   8     1006.58     1025.54     55.22 o 
  -7   5   8        3.96       12.59      5.37 o 
  -6   5   8     3612.93     3596.76     37.80 o 
  -5   5   8       95.75      100.00      6.80 o 
  -4   5   8     2078.08     2046.98     25.78 o 
  -3   5   8      859.87      875.05     16.56 o 
  -2   5   8      581.38      578.71     13.88 o 
  -1   5   8      310.25      349.76      8.41 o 
   0   5   8      596.82      579.69     14.86 o 
   1   5   8       43.60       37.25      6.66 o 
   2   5   8     1284.65     1276.57     24.27 o 
   3   5   8       12.43        1.44      6.71 o 
   4   5   8      709.75      758.97     17.58 o 
   5   5   8      155.68      165.23     10.86 o 
   6   5   8      316.76      358.37     24.54 o 
   7   5   8       23.42       17.31      8.50 o 
   8   5   8      187.38      198.45     18.64 o 
   9   5   8        7.57       -1.33     11.42 o 
 -11   6   8       40.36       40.05     10.74 o 
 -10   6   8      754.35      791.67     24.86 o 
  -9   6   8       46.11       27.78      8.63 o 
  -8   6   8      852.40      934.30     25.06 o 
  -7   6   8      571.61      535.75     18.59 o 
  -6   6   8      138.69      139.73      7.22 o 
  -5   6   8       41.49       49.37      5.66 o 
  -4   6   8       53.44       45.02      5.23 o 
  -3   6   8        4.58        3.05      4.22 o 
  -2   6   8      735.07      772.11     21.50 o 
  -1   6   8      246.71      249.33     13.12 o 
   0   6   8     2757.11     2727.28     25.89 o 
   1   6   8        4.84        3.77      6.09 o 
   2   6   8      784.05      757.57     17.07 o 
   3   6   8        1.82        8.49      9.78 o 
   4   6   8      278.94      279.68     16.74 o 
   5   6   8       71.12       51.44     19.18 o 
   6   6   8      591.78      588.99     28.45 o 
   7   6   8        0.25       -6.32      7.77 o 
   8   6   8      182.89      194.10     32.75 o 
 -11   7   8        0.50       -8.24     11.39 o 
 -10   7   8       38.09       28.71      9.96 o 
  -9   7   8       29.29       30.48      9.39 o 
  -8   7   8      545.77      528.27     19.82 o 
  -7   7   8      876.31      877.27     24.37 o 
  -6   7   8      472.06      462.75     13.98 o 
  -5   7   8      976.08      984.06     16.46 o 
  -4   7   8       56.48       66.89      6.35 o 
  -3   7   8        3.73        7.71      5.21 o 
  -2   7   8       96.42      102.31      7.00 o 
  -1   7   8       50.33       56.87      6.13 o 
   0   7   8       50.27       44.48      4.90 o 
   1   7   8      340.36      340.20      8.93 o 
   2   7   8      811.80      807.06     18.10 o 
   3   7   8     1094.53     1121.28     28.81 o 
   4   7   8     2081.08     2100.54     78.13 o 
   5   7   8     1006.45     1014.48     28.37 o 
   6   7   8     1159.65     1171.82     32.69 o 
   7   7   8      613.28      656.74     25.45 o 
   8   7   8      152.38      185.87     26.71 o 
 -10   8   8       29.69       24.44     10.60 o 
  -9   8   8     1288.24     1285.91     31.80 o 
  -8   8   8       10.53       23.61      9.46 o 
  -7   8   8     1015.40     1018.32     26.85 o 
  -6   8   8       41.92       37.76      6.91 o 
  -5   8   8        4.86        0.34      4.69 o 
  -4   8   8        9.61        4.19      5.02 o 
  -3   8   8      928.42      923.00     16.47 o 
  -2   8   8       28.01       19.70      5.71 o 
  -1   8   8     1348.97     1344.31     19.65 o 
   0   8   8       53.32       54.21      6.62 o 
   1   8   8      985.55      997.38     23.37 o 
   2   8   8        2.11       -0.91      6.24 o 
   3   8   8      244.56      247.27     16.42 o 
   4   8   8       96.42       79.92     12.79 o 
   5   8   8       23.37       15.11     11.33 o 
   6   8   8        8.96       12.55     14.62 o 
   7   8   8      614.96      600.14     25.41 o 
 -10   9   8       15.30        2.09     10.21 o 
  -9   9   8        1.55       -7.17      8.86 o 
  -8   9   8       63.82       72.12     11.32 o 
  -7   9   8      320.43      311.18     17.05 o 
  -6   9   8      529.65      530.72     16.09 o 
  -5   9   8      454.08      448.08     14.70 o 
  -4   9   8       34.43       35.04      6.33 o 
  -3   9   8        4.97        6.49      8.18 o 
  -2   9   8     1199.18     1178.66     34.89 o 
  -1   9   8      440.29      454.11     14.00 o 
   0   9   8       13.81        8.20      5.72 o 
   1   9   8       35.74       26.60     11.06 o 
   2   9   8        4.14       -2.83      9.00 o 
   3   9   8      985.32     1040.15     29.47 o 
   4   9   8      270.13      266.58     18.31 o 
   5   9   8     1771.19     1836.81     43.00 o 
   6   9   8      172.36      198.94     17.90 o 
   7   9   8      317.39      326.35     35.31 o 
  -9  10   8        8.55       20.43     10.79 o 
  -8  10   8      126.91      148.35     31.26 o 
  -7  10   8      423.44      411.32     20.11 o 
  -6  10   8      270.14      283.26     17.03 o 
  -5  10   8      212.21      225.72     11.81 o 
  -4  10   8        1.04        1.34      6.25 o 
  -3  10   8        2.57        8.64      5.97 o 
  -2  10   8      841.95      853.78     16.96 o 
  -1  10   8      328.61      365.09     12.17 o 
   0  10   8     1115.40     1119.78     23.04 o 
   1  10   8       13.53        9.26      7.46 o 
   2  10   8       92.10       92.80     13.61 o 
   3  10   8       14.13       34.39     12.18 o 
   4  10   8       54.57       58.61     12.95 o 
   5  10   8       15.19        5.84     12.17 o 
   6  10   8       29.50       27.69     13.18 o 
  -8  11   8        9.42        5.71      9.96 o 
  -7  11   8      291.55      280.72     21.99 o 
  -6  11   8      166.16      206.85     19.43 o 
  -5  11   8      114.12      105.15      9.97 o 
  -4  11   8      346.11      323.57     14.04 o 
  -3  11   8      240.16      245.81     12.75 o 
  -2  11   8     1273.99     1223.18     20.82 o 
  -1  11   8       25.14       37.58      8.86 o 
   0  11   8        1.15       -2.93      7.43 o 
   1  11   8      414.49      417.93     16.23 o 
   2  11   8      886.98      863.09     38.13 o 
   3  11   8        2.18        3.68     11.40 o 
   4  11   8      674.72      672.86     26.83 o 
   5  11   8       44.17       50.95     14.16 o 
  -7  12   8       61.75       65.16     12.95 o 
  -6  12   8      102.99      110.26     13.95 o 
  -5  12   8        0.01        4.74      7.47 o 
  -4  12   8      641.21      639.12     18.84 o 
  -3  12   8        6.63        4.65      7.18 o 
  -2  12   8      963.93     1037.51     29.24 o 
  -1  12   8      574.61      552.80     21.76 o 
   0  12   8      980.01     1070.46     35.04 o 
   1  12   8       67.71       67.45     15.11 o 
   2  12   8       93.22       88.79     17.94 o 
   3  12   8      103.36      109.49     23.76 o 
   4  12   8       25.83       26.05     13.49 o 
  -5  13   8      223.96      252.79     33.35 o 
  -4  13   8      118.01      102.65     10.87 o 
  -3  13   8       86.49      112.42     14.41 o 
  -2  13   8       19.16       15.35     10.90 o 
  -1  13   8       94.96       60.24     12.55 o 
   0  13   8       48.07       47.86     10.15 o 
   1  13   8      210.14      221.17     17.74 o 
   2  13   8      222.20      226.62     26.17 o 
  -2  14   8       35.74       19.93     11.76 o 
  -1  14   8      467.64      450.26     26.04 o 
 -11   0   9       48.58       49.81     14.05 o 
  -9   0   9      154.38      158.34     17.21 o 
  -7   0   9      206.93      239.91     19.18 o 
  -5   0   9       93.61       54.39      6.93 o 
  -3   0   9     3111.19     3126.20     37.48 o 
  -1   0   9        4.33       -0.25      7.85 o 
   1   0   9     3433.01     3598.96     65.50 o 
   3   0   9     1278.29     1266.46     50.75 o 
   5   0   9     2808.05     2909.79     60.25 o 
   7   0   9       96.61       90.64     13.84 o 
   9   0   9       60.73       88.16     22.40 o 
 -12   1   9      133.72      115.18     17.59 o 
 -11   1   9      284.62      278.14     22.15 o 
 -10   1   9        1.69       -5.26      5.26 o 
  -9   1   9     1859.31     1822.54     34.43 o 
  -8   1   9       21.26       11.02      7.85 o 
  -7   1   9     1784.86     1712.92     37.77 o 
  -6   1   9      851.05      895.54     16.36 o 
  -5   1   9      411.32      382.54     11.29 o 
  -4   1   9      437.50      482.14     13.36 o 
  -3   1   9       52.77       52.07      5.54 o 
  -2   1   9      206.95      229.23     11.81 o 
  -1   1   9      331.35      329.75     14.16 o 
   0   1   9     1710.29     1689.94     29.43 o 
   1   1   9      240.33      220.25     10.22 o 
   2   1   9      604.26      616.25     15.54 o 
   3   1   9     1873.84     1875.74     22.61 o 
   4   1   9      446.60      436.27     15.16 o 
   5   1   9      487.61      530.27     12.75 o 
   6   1   9      788.72      787.12     21.00 o 
   7   1   9       16.13       -0.69      9.78 o 
   8   1   9       94.48       98.44     11.88 o 
   9   1   9      637.71      577.85     60.60 o 
 -12   2   9      183.34      146.82     19.62 o 
 -11   2   9       85.28       75.31     11.36 o 
 -10   2   9       85.92       85.01      5.93 o 
  -9   2   9       99.19       88.89      8.33 o 
  -8   2   9      912.18      823.21     23.15 o 
  -7   2   9      326.94      343.23     11.28 o 
  -6   2   9     1429.64     1414.82     20.52 o 
  -5   2   9       28.63       21.21      8.45 o 
  -4   2   9     1723.12     1700.30     28.86 o 
  -3   2   9      919.07      918.29     16.01 o 
  -2   2   9      933.22      963.50     28.82 o 
  -1   2   9      143.08      150.54      8.35 o 
   0   2   9     1062.47     1110.53     19.15 o 
   1   2   9        7.27        6.39     12.72 o 
   2   2   9      495.94      463.11     11.77 o 
   3   2   9      959.42      930.38     17.07 o 
   4   2   9      516.34      558.43     13.86 o 
   5   2   9      971.00     1034.43     18.91 o 
   6   2   9     1693.81     1708.81     32.04 o 
   7   2   9      865.33      865.94     22.05 o 
   8   2   9      744.78      754.37     24.13 o 
   9   2   9      107.94       90.62     15.57 o 
 -12   3   9      294.34      325.41     17.77 o 
 -11   3   9       43.52       35.27      9.01 o 
 -10   3   9      280.52      309.72     15.84 o 
  -9   3   9      148.38      164.85      8.36 o 
  -8   3   9     2224.80     2296.92     27.58 o 
  -7   3   9      193.87      199.97      9.01 o 
  -6   3   9     1484.17     1510.74     42.15 o 
  -5   3   9       34.41       25.10      7.17 o 
  -4   3   9       13.40        6.16      5.89 o 
  -3   3   9      463.35      470.49     11.82 o 
  -2   3   9     1138.64     1100.19     15.46 o 
  -1   3   9      350.49      368.79      9.79 o 
   0   3   9     2517.11     2451.33     29.70 o 
   1   3   9      552.67      533.07     14.47 o 
   2   3   9     1820.91     1827.17     26.47 o 
   3   3   9      191.53      197.42      9.04 o 
   4   3   9     1415.47     1499.49     22.01 o 
   5   3   9      150.75      155.41     10.67 o 
   6   3   9     1110.87     1114.99     22.66 o 
   7   3   9      161.85      155.24     12.64 o 
   8   3   9      248.55      227.44     15.90 o 
   9   3   9        1.34        3.41     11.92 o 
 -12   4   9       31.93       32.79     27.12 o 
 -11   4   9      614.52      639.50     32.84 o 
 -10   4   9        0.75        0.83      7.48 o 
  -9   4   9       92.23       97.51     10.69 o 
  -8   4   9      570.02      595.79     19.44 o 
  -7   4   9      432.97      437.53     22.99 o 
  -6   4   9      723.56      703.81     19.29 o 
  -5   4   9     2245.19     2204.18     34.20 o 
  -4   4   9     1155.67     1079.16     18.82 o 
  -3   4   9      490.51      497.38     13.53 o 
  -2   4   9     1376.63     1406.80     17.84 o 
  -1   4   9       87.72       76.92      5.94 o 
   0   4   9       62.80       65.55      7.33 o 
   1   4   9      111.68      109.31     14.70 o 
   2   4   9      305.71      323.66     16.51 o 
   3   4   9        2.99        5.41      7.47 o 
   4   4   9      381.90      441.16     15.25 o 
   5   4   9       37.34       35.18      8.34 o 
   6   4   9      462.46      500.33     16.61 o 
   7   4   9      138.52      156.82     14.98 o 
   8   4   9      382.52      366.10     20.74 o 
 -11   5   9      375.65      387.19     19.16 o 
 -10   5   9        2.77        0.39      7.74 o 
  -9   5   9      377.93      375.25     17.70 o 
  -8   5   9       48.92       43.24      8.66 o 
  -7   5   9     1356.58     1318.48     22.43 o 
  -6   5   9       12.50       11.16      5.54 o 
  -5   5   9        1.18        6.39      5.27 o 
  -4   5   9       60.82       58.98      6.82 o 
  -3   5   9      466.21      423.20     12.89 o 
  -2   5   9       39.51       46.71      6.49 o 
  -1   5   9     1346.99     1370.54     18.05 o 
   0   5   9      122.24      131.52      7.16 o 
   1   5   9     1832.06     1839.24     41.58 o 
   2   5   9      741.19      681.04     17.09 o 
   3   5   9      416.50      406.00     14.72 o 
   4   5   9        6.80        8.08      9.86 o 
   5   5   9       94.78       91.32     13.05 o 
   6   5   9       65.12       76.93     13.05 o 
   7   5   9       56.86       43.48     21.83 o 
   8   5   9        1.66      -10.38     10.38 o 
 -11   6   9      289.49      262.72     16.83 o 
 -10   6   9       22.12       10.55      9.03 o 
  -9   6   9      217.29      207.17     14.59 o 
  -8   6   9        0.06        1.11      7.36 o 
  -7   6   9      437.76      440.72     18.08 o 
  -6   6   9      157.52      143.75      7.93 o 
  -5   6   9     2280.92     2212.65     25.21 o 
  -4   6   9        7.19       14.52      5.01 o 
  -3   6   9     1769.88     1794.78     25.74 o 
  -2   6   9      471.76      462.44     13.79 o 
  -1   6   9      795.67      793.52     14.39 o 
   0   6   9       95.02      105.37      6.80 o 
   1   6   9      205.15      203.60     10.64 o 
   2   6   9      194.85      201.38     11.23 o 
   3   6   9      252.66      255.49     16.85 o 
   4   6   9       30.65       24.39     10.98 o 
   5   6   9     1709.89     1688.07     43.19 o 
   6   6   9      405.55      449.88     21.08 o 
   7   6   9      620.74      657.08     24.75 o 
   8   6   9       31.92        6.71     19.93 o 
 -11   7   9      255.07      262.74     17.92 o 
 -10   7   9      726.69      697.29     24.84 o 
  -9   7   9      319.75      334.89     18.08 o 
  -8   7   9      485.91      504.94     19.85 o 
  -7   7   9      178.06      166.72     15.03 o 
  -6   7   9      667.35      658.55     14.31 o 
  -5   7   9       26.93       29.35      5.69 o 
  -4   7   9        7.66       -0.18      4.67 o 
  -3   7   9      457.70      433.65     13.58 o 
  -2   7   9       74.53       74.99      8.66 o 
  -1   7   9      944.45      963.67     12.94 o 
   0   7   9     1041.80     1005.37     14.84 o 
   1   7   9      990.66     1045.75     21.01 o 
   2   7   9      136.15      147.67     10.31 o 
   3   7   9      190.85      249.28     17.08 o 
   4   7   9      224.53      225.94     17.19 o 
   5   7   9        6.97        0.62     11.03 o 
   6   7   9       34.76       30.82     12.87 o 
   7   7   9      187.70      216.57     18.24 o 
 -10   8   9      185.63      180.99     15.81 o 
  -9   8   9       43.25       37.83     10.68 o 
  -8   8   9      131.12      139.33     13.12 o 
  -7   8   9        3.31       -0.64      7.90 o 
  -6   8   9      212.01      222.11     13.52 o 
  -5   8   9        2.99        0.63      6.45 o 
  -4   8   9      799.69      811.78     17.57 o 
  -3   8   9      318.18      310.70     11.24 o 
  -2   8   9     2552.57     2573.57     28.72 o 
  -1   8   9      253.01      240.37     11.17 o 
   0   8   9      424.55      438.74     10.54 o 
   1   8   9       73.87       85.21      9.16 o 
   2   8   9     1904.89     1703.79     27.71 o 
   3   8   9       65.18       65.82     13.09 o 
   4   8   9     1113.90     1094.28     30.84 o 
   5   8   9       42.83       61.26     13.70 o 
   6   8   9     1384.60     1395.70     42.31 o 
   7   8   9        6.54       16.22     13.80 o 
  -9   9   9        8.44       -3.30     18.13 o 
  -8   9   9     1094.10     1136.12     30.81 o 
  -7   9   9      113.03       99.75     12.50 o 
  -6   9   9     1532.78     1511.81     40.51 o 
  -5   9   9      134.21      150.09     13.21 o 
  -4   9   9        5.19        6.81      5.60 o 
  -3   9   9      313.12      297.11     11.32 o 
  -2   9   9       67.33       78.24      7.67 o 
  -1   9   9      301.11      306.57     11.60 o 
   0   9   9      397.06      410.12     15.36 o 
   1   9   9      142.53      135.65     10.70 o 
   2   9   9       77.16      101.88     14.38 o 
   3   9   9      576.38      563.43     24.11 o 
   4   9   9      307.90      344.98     20.82 o 
   5   9   9       18.92       33.56     14.78 o 
   6   9   9       26.48       37.42     13.53 o 
  -9  10   9       39.27       24.50     11.65 o 
  -8  10   9       17.68       11.59     12.50 o 
  -7  10   9       42.31       54.94     14.18 o 
  -6  10   9      101.85      123.65     10.31 o 
  -5  10   9      449.52      498.92     16.31 o 
  -4  10   9      113.79      129.21     10.19 o 
  -3  10   9      457.85      486.81     14.05 o 
  -2  10   9      441.82      421.17     19.44 o 
  -1  10   9      317.66      333.61     14.89 o 
   0  10   9        3.23       10.20      7.69 o 
   1  10   9        8.25       -4.57      7.45 o 
   2  10   9      355.36      307.14     18.83 o 
   3  10   9      133.47      139.97     15.95 o 
   4  10   9      143.66      157.05     16.86 o 
   5  10   9      677.41      707.11     59.01 o 
  -8  11   9        1.59       15.89     10.96 o 
  -7  11   9      903.24      877.47     28.67 o 
  -6  11   9       21.09       25.36     10.54 o 
  -5  11   9        1.71       -6.80      6.80 o 
  -4  11   9       23.50       26.87      8.02 o 
  -3  11   9      127.76      115.62     10.30 o 
  -2  11   9       10.28       -5.33      7.82 o 
  -1  11   9      270.22      321.28     19.46 o 
   0  11   9       73.48       63.35     12.98 o 
   1  11   9      749.67      747.86     20.78 o 
   2  11   9       24.62       22.62     12.50 o 
   3  11   9      473.65      404.28     34.62 o 
   4  11   9       51.61       76.62     15.12 o 
  -6  12   9      109.85       93.11     27.69 o 
  -5  12   9      735.75      760.85     29.38 o 
  -4  12   9       10.09       14.97      7.96 o 
  -3  12   9       30.96       58.80     13.07 o 
  -2  12   9      451.01      420.81     21.03 o 
  -1  12   9       25.01        4.13      9.00 o 
   0  12   9       47.19       33.57      9.53 o 
   1  12   9      103.47      106.72     15.22 o 
   2  12   9        0.14        6.40     11.86 o 
   3  12   9      177.34      220.98     19.06 o 
  -4  13   9        8.52        9.68     12.88 o 
  -3  13   9       18.62       10.74     11.33 o 
  -2  13   9       31.86       44.49     20.06 o 
  -1  13   9       41.09       27.26     21.01 o 
   0  13   9      153.27      167.34     16.81 o 
   1  13   9      243.43      226.21     18.82 o 
 -10   0  10      204.18      224.79     20.44 o 
  -8   0  10     1423.64     1425.69     41.96 o 
  -6   0  10     1053.62     1039.50     22.21 o 
  -4   0  10     1297.06     1274.31     23.69 o 
  -2   0  10        3.93        8.80      9.75 o 
   0   0  10      134.87      135.11     16.33 o 
   2   0  10     1353.55     1338.92     42.46 o 
   4   0  10      106.63       95.73     12.89 o 
   6   0  10      129.97      122.27     30.88 o 
   8   0  10        1.61       11.64     17.53 o 
 -12   1  10      284.42      322.82     26.01 o 
 -11   1  10       55.35       64.54     11.21 o 
 -10   1  10      245.12      273.78     19.93 o 
  -9   1  10        5.98        9.74      6.08 o 
  -8   1  10       51.92       59.72      7.13 o 
  -7   1  10       85.62       94.64      7.72 o 
  -6   1  10       15.71       14.67      4.45 o 
  -5   1  10      171.09      183.05     11.82 o 
  -4   1  10     1636.25     1620.68     22.43 o 
  -3   1  10       97.38      103.39      7.11 o 
  -2   1  10      812.11      806.01     20.66 o 
  -1   1  10      345.21      323.30     18.83 o 
   0   1  10     1031.44     1052.35     24.45 o 
   1   1  10      247.11      249.39     14.28 o 
   2   1  10       46.35       42.03      7.96 o 
   3   1  10     1035.40     1054.51     21.42 o 
   4   1  10      548.48      552.23     14.65 o 
   5   1  10      108.61      122.76      8.96 o 
   6   1  10      579.33      562.58     16.36 o 
   7   1  10      415.52      420.52     17.89 o 
   8   1  10      452.12      502.39     27.37 o 
 -12   2  10       87.34       68.22     17.09 o 
 -11   2  10        9.25       15.63     13.54 o 
 -10   2  10      289.39      272.98     10.36 o 
  -9   2  10      503.33      553.77     14.82 o 
  -8   2  10     1650.09     1489.27     22.64 o 
  -7   2  10     2199.29     2245.57     27.91 o 
  -6   2  10       44.25       42.30      6.99 o 
  -5   2  10      872.64      866.04     16.71 o 
  -4   2  10        1.76       12.19      4.93 o 
  -3   2  10        7.26        4.67      4.97 o 
  -2   2  10      214.12      197.56     22.56 o 
  -1   2  10      518.00      548.65     18.05 o 
   0   2  10      420.23      454.69     21.50 o 
   1   2  10     3191.44     3193.59     61.96 o 
   2   2  10     1321.67     1324.55     23.39 o 
   3   2  10     1023.48     1075.73     29.07 o 
   4   2  10       81.88       93.27      8.54 o 
   5   2  10      275.76      290.81     12.09 o 
   6   2  10      245.68      271.45     19.52 o 
   7   2  10       12.17        3.32      9.99 o 
   8   2  10       53.74       55.69     11.92 o 
 -12   3  10       39.62       16.14     14.62 o 
 -11   3  10      622.10      681.58     33.79 o 
 -10   3  10       31.98       26.81      8.77 o 
  -9   3  10       23.82       13.10      5.06 o 
  -8   3  10        0.40       -2.56      5.49 o 
  -7   3  10      190.78      187.33     12.46 o 
  -6   3  10        0.20       -5.31      7.06 o 
  -5   3  10     2295.68     2236.11     59.71 o 
  -4   3  10       40.75       37.00      5.28 o 
  -3   3  10     4770.44     4902.49     44.46 o 
  -2   3  10       70.93       71.09      7.27 o 
  -1   3  10     1521.94     1545.05     23.81 o 
   0   3  10      622.70      626.95     15.90 o 
   1   3  10        1.06        8.24      6.73 o 
   2   3  10      166.15      169.13     14.94 o 
   3   3  10        4.02       13.46     11.77 o 
   4   3  10       21.40        9.41      8.54 o 
   5   3  10      658.57      643.34     22.61 o 
   6   3  10      261.42      263.06     17.93 o 
   7   3  10      716.59      748.51     27.00 o 
   8   3  10        0.21       -9.56     12.26 o 
 -11   4  10       48.39       57.41     11.04 o 
 -10   4  10      126.45      139.64     12.93 o 
  -9   4  10      587.32      613.60     21.39 o 
  -8   4  10      630.88      666.19     16.89 o 
  -7   4  10      303.71      326.68     15.67 o 
  -6   4  10      789.08      781.62     21.64 o 
  -5   4  10      191.09      177.83     11.92 o 
  -4   4  10      586.53      575.59     18.52 o 
  -3   4  10      389.73      428.40     12.27 o 
  -2   4  10      266.16      271.41      9.48 o 
  -1   4  10      220.83      216.36      8.76 o 
   0   4  10      135.47      112.12      9.11 o 
   1   4  10     1300.42     1306.67     23.55 o 
   2   4  10       36.34       24.77      7.94 o 
   3   4  10      325.25      362.36     14.58 o 
   4   4  10       30.39       19.13     11.68 o 
   5   4  10      116.31      129.26     14.49 o 
   6   4  10        1.15       -1.42     10.68 o 
   7   4  10        0.34       14.05     20.88 o 
   8   4  10      157.51      132.20     26.20 o 
 -11   5  10       45.55       34.30     17.12 o 
 -10   5  10       41.64       29.97      9.71 o 
  -9   5  10      107.99       98.75     12.44 o 
  -8   5  10       38.74       18.91      9.46 o 
  -7   5  10      131.22      131.75      9.47 o 
  -6   5  10      798.60      790.87     26.39 o 
  -5   5  10      142.90      152.31     11.93 o 
  -4   5  10     1343.33     1337.45     22.66 o 
  -3   5  10     1823.03     1782.88     26.40 o 
  -2   5  10     2012.51     1943.64     22.76 o 
  -1   5  10       85.50       89.26      6.66 o 
   0   5  10      855.05      848.04     28.99 o 
   1   5  10       65.50       67.23      8.65 o 
   2   5  10      375.58      347.67     13.93 o 
   3   5  10      145.84      117.20     13.61 o 
   4   5  10      950.14      928.83     27.41 o 
   5   5  10      309.50      343.81     41.17 o 
   6   5  10     1862.27     1947.60     40.12 o 
   7   5  10       34.05       71.64     22.78 o 
 -11   6  10       23.69       26.32     10.55 o 
 -10   6  10      377.33      383.84     19.60 o 
  -9   6  10        9.64       -3.20      8.34 o 
  -8   6  10      783.49      791.12     24.43 o 
  -7   6  10      362.28      338.54     13.14 o 
  -6   6  10     1137.92     1124.96     21.86 o 
  -5   6  10        7.85        7.53      5.20 o 
  -4   6  10      585.08      570.19     15.64 o 
  -3   6  10       61.77       68.05      7.99 o 
  -2   6  10       38.53       30.56      5.73 o 
  -1   6  10      269.88      252.86      9.62 o 
   0   6  10     1072.05     1082.27     21.53 o 
   1   6  10     1135.04     1048.48     25.53 o 
   2   6  10     1252.48     1294.50     24.20 o 
   3   6  10      261.14      238.11     17.00 o 
   4   6  10      398.18      436.68     21.62 o 
   5   6  10        0.52      -10.68     10.68 o 
   6   6  10       16.83       17.63     12.72 o 
   7   6  10       15.25       22.47     21.96 o 
 -10   7  10        5.46       18.43     10.04 o 
  -9   7  10        9.31       -3.21      8.47 o 
  -8   7  10        4.26       -6.92     14.24 o 
  -7   7  10        8.84       11.63      8.00 o 
  -6   7  10       46.30       51.32      6.67 o 
  -5   7  10     1310.91     1310.62     32.02 o 
  -4   7  10      999.83     1015.07     18.08 o 
  -3   7  10       73.95       80.05      7.40 o 
  -2   7  10      274.67      294.35     11.13 o 
  -1   7  10      502.18      512.85     17.01 o 
   0   7  10      755.02      767.02     15.00 o 
   1   7  10       24.33       33.14      8.93 o 
   2   7  10        0.84        4.97     13.45 o 
   3   7  10       12.73        6.47     21.42 o 
   4   7  10       41.59       65.30     25.41 o 
   5   7  10      495.94      532.23     24.12 o 
   6   7  10      778.53      896.09     29.91 o 
 -10   8  10        0.16       -8.89      8.89 o 
  -9   8  10      133.25      121.92     16.45 o 
  -8   8  10       45.23       46.66     10.67 o 
  -7   8  10     1738.67     1781.18     29.19 o 
  -6   8  10       64.02       70.63      8.43 o 
  -5   8  10       74.83       79.11      7.78 o 
  -4   8  10       69.19       68.79      8.88 o 
  -3   8  10       36.40       28.43      8.07 o 
  -2   8  10       31.65       23.00      6.30 o 
  -1   8  10        9.51       10.95      5.01 o 
   0   8  10       76.36       81.25      6.40 o 
   1   8  10     1042.75     1090.76     23.04 o 
   2   8  10      475.26      404.07     37.05 o 
   3   8  10      896.26      938.43     29.56 o 
   4   8  10       65.92       56.21     15.32 o 
   5   8  10      830.67      848.56     33.51 o 
   6   8  10       42.30       71.07     24.93 o 
  -9   9  10       66.51       64.59     12.60 o 
  -8   9  10      242.32      244.25     17.33 o 
  -7   9  10       94.52       88.08     11.99 o 
  -6   9  10       11.07       14.84      6.98 o 
  -5   9  10      399.13      420.16     15.44 o 
  -4   9  10      237.41      228.43     10.76 o 
  -3   9  10      984.68      980.81     18.92 o 
  -2   9  10      342.52      355.72     12.74 o 
  -1   9  10      976.26      990.40     17.25 o 
   0   9  10       37.13       33.30      8.51 o 
   1   9  10       57.27       56.48      9.33 o 
   2   9  10        0.50        5.91     11.43 o 
   3   9  10      202.43      230.83     33.16 o 
   4   9  10       12.77       27.39     13.00 o 
   5   9  10      427.65      444.16     37.18 o 
  -8  10  10       95.62      106.94     13.95 o 
  -7  10  10      239.68      259.07     17.74 o 
  -6  10  10       72.89       90.48      9.82 o 
  -5  10  10       21.38       17.31      7.63 o 
  -4  10  10       35.81       37.14      8.11 o 
  -3  10  10        0.36       -6.04      6.04 o 
  -2  10  10       49.48       40.65      7.67 o 
  -1  10  10       79.89       53.54     15.95 o 
   0  10  10      329.84      355.08     15.63 o 
   1  10  10      551.00      530.39     18.24 o 
   2  10  10      501.14      505.03     26.55 o 
   3  10  10      138.09      141.32     22.09 o 
   4  10  10      245.62      254.31     19.81 o 
  -7  11  10       11.82       11.43     10.92 o 
  -6  11  10      284.88      310.59     19.08 o 
  -5  11  10        5.00       10.40      7.66 o 
  -4  11  10      913.26      920.02     22.13 o 
  -3  11  10       27.19       23.34     13.17 o 
  -2  11  10     1593.50     1524.67     28.97 o 
  -1  11  10      148.70      140.40     12.05 o 
   0  11  10      322.37      298.68     15.31 o 
   1  11  10        9.98       33.84     12.99 o 
   2  11  10       22.33       22.47     13.76 o 
   3  11  10        2.68       14.50     12.47 o 
  -5  12  10        7.65        1.64      7.98 o 
  -4  12  10        0.96       -2.15      7.58 o 
  -3  12  10        0.31        9.15     10.03 o 
  -2  12  10        0.57       -0.65     10.09 o 
  -1  12  10       83.41       82.16     11.25 o 
   0  12  10      132.99      127.07     12.57 o 
   1  12  10       61.31       63.33     14.51 o 
 -11   0  11      591.30      558.18     31.52 o 
  -9   0  11      758.92      713.60     20.65 o 
  -7   0  11      490.38      476.08     21.83 o 
  -5   0  11       47.42       56.45      8.23 o 
  -3   0  11     3831.13     4028.67     74.36 o 
  -1   0  11     4847.43     5037.31     86.70 o 
   1   0  11     7016.20     6916.06    110.05 o 
   3   0  11       44.78       28.73     18.10 o 
   5   0  11      699.67      744.93     38.73 o 
   7   0  11     1579.38     1669.65     53.35 o 
 -11   1  11        0.17        3.19      6.47 o 
 -10   1  11       10.07       18.73      6.56 o 
  -9   1  11      373.95      412.06     21.39 o 
  -8   1  11      452.16      431.07     13.63 o 
  -7   1  11      160.39      158.89      7.79 o 
  -6   1  11     1017.33     1040.17     16.15 o 
  -5   1  11     1876.97     1805.77     25.28 o 
  -4   1  11     2431.84     2454.93     29.82 o 
  -3   1  11       19.80       14.26      7.65 o 
  -2   1  11     1521.29     1568.20     30.81 o 
  -1   1  11       36.87       26.40      9.22 o 
   0   1  11      263.65      253.96     15.40 o 
   1   1  11     1128.42     1120.16     27.83 o 
   2   1  11     1113.49     1101.41     29.06 o 
   3   1  11      613.80      623.94     29.74 o 
   4   1  11     1297.84     1371.11     33.60 o 
   5   1  11      794.12      796.46     21.90 o 
   6   1  11      108.63      110.69     15.51 o 
   7   1  11       77.35       90.55     12.58 o 
 -11   2  11        5.64       13.23     14.24 o 
 -10   2  11       11.07       22.81      8.44 o 
  -9   2  11      188.32      190.48     16.48 o 
  -8   2  11      158.06      145.68      9.25 o 
  -7   2  11       66.27       63.84     11.02 o 
  -6   2  11      103.22      105.62      7.35 o 
  -5   2  11      485.09      506.64     19.50 o 
  -4   2  11     1342.86     1326.14     21.64 o 
  -3   2  11     1129.28     1128.28     23.22 o 
  -2   2  11     1820.50     1786.31     33.08 o 
  -1   2  11      383.29      388.39     17.57 o 
   0   2  11     2154.54     2204.52     92.62 o 
   1   2  11      387.24      404.26     16.30 o 
   2   2  11      620.70      623.61     17.70 o 
   3   2  11       14.38       17.90      8.35 o 
   4   2  11      289.21      276.14     14.48 o 
   5   2  11        5.57       -6.12      8.79 o 
   6   2  11      771.95      845.24     42.78 o 
   7   2  11       45.57       35.57     22.66 o 
 -11   3  11      101.60       89.58     12.08 o 
 -10   3  11      432.68      404.99     19.05 o 
  -9   3  11        3.54       -2.64      6.06 o 
  -8   3  11     1160.57     1194.07     49.77 o 
  -7   3  11      363.30      356.00     16.77 o 
  -6   3  11      853.03      836.08     23.28 o 
  -5   3  11      197.78      195.79      8.70 o 
  -4   3  11     1036.94     1067.61     31.94 o 
  -3   3  11      294.90      277.66     11.22 o 
  -2   3  11       16.72       12.03      8.52 o 
  -1   3  11       13.66       20.47      6.74 o 
   0   3  11      189.88      183.76     10.84 o 
   1   3  11        3.08       -5.95      7.92 o 
   2   3  11     1277.07     1270.73     24.23 o 
   3   3  11      271.62      238.15     22.09 o 
   4   3  11       37.58       37.21     11.26 o 
   5   3  11        0.26      -12.47     12.47 o 
   6   3  11      286.15      363.00     33.35 o 
   7   3  11        4.03       27.34     23.23 o 
 -11   4  11       28.99       38.03     10.36 o 
 -10   4  11       27.70       36.95      9.93 o 
  -9   4  11       73.23       70.63      8.77 o 
  -8   4  11      107.81       95.32     11.25 o 
  -7   4  11       38.61       20.50      8.74 o 
  -6   4  11      244.49      244.71     14.37 o 
  -5   4  11      272.40      272.76     15.46 o 
  -4   4  11     1266.42     1211.09     22.11 o 
  -3   4  11      160.45      169.08      9.68 o 
  -2   4  11       92.23       90.20      7.03 o 
  -1   4  11     1123.99     1096.69     21.61 o 
   0   4  11     1183.53     1353.48     64.77 o 
   1   4  11      309.10      305.15     13.65 o 
   2   4  11      122.85      126.70     14.37 o 
   3   4  11      142.02      119.59     11.14 o 
   4   4  11      196.92      196.77     16.80 o 
   5   4  11        2.89        7.11     14.81 o 
   6   4  11      182.91      185.93     27.85 o 
   7   4  11      200.54      162.90     27.91 o 
 -10   5  11       13.35       25.12     15.41 o 
  -9   5  11      590.03      594.07     24.52 o 
  -8   5  11      253.71      235.40     12.29 o 
  -7   5  11     1006.96     1020.37     21.48 o 
  -6   5  11       97.09       82.09     14.52 o 
  -5   5  11      136.91      141.10     12.57 o 
  -4   5  11      350.68      359.07     13.53 o 
  -3   5  11      228.39      209.92      8.93 o 
  -2   5  11       65.22       61.34      6.76 o 
  -1   5  11      133.24      121.00      9.97 o 
   0   5  11        0.95       -6.17      6.96 o 
   1   5  11      456.82      483.30     24.25 o 
   2   5  11      107.32      100.49     10.43 o 
   3   5  11       19.18       14.32     11.46 o 
   4   5  11        0.90       -5.52     10.38 o 
   5   5  11      505.46      506.63     23.57 o 
   6   5  11        4.96      -12.99     27.09 o 
 -10   6  11        5.93       -0.76      9.05 o 
  -9   6  11      190.52      213.92     24.17 o 
  -8   6  11        2.80        3.82      7.94 o 
  -7   6  11       16.50       -6.44     10.57 o 
  -6   6  11      157.26      162.37     10.80 o 
  -5   6  11     1005.79      939.19     24.36 o 
  -4   6  11      223.01      228.87     11.57 o 
  -3   6  11     1588.44     1623.11     23.82 o 
  -2   6  11        0.89        9.74      5.50 o 
  -1   6  11      945.07      922.60     16.75 o 
   0   6  11       82.99       48.82      8.53 o 
   1   6  11      499.04      516.57     18.59 o 
   2   6  11        8.34        8.48     10.54 o 
   3   6  11        0.93      -10.57     10.57 o 
   4   6  11       27.20       39.12     12.39 o 
   5   6  11       17.17       23.47     12.75 o 
   6   6  11        7.34       28.76     13.17 o 
  -9   7  11       64.36       60.29     11.94 o 
  -8   7  11       17.40       25.74      9.81 o 
  -7   7  11       82.65       90.21     12.19 o 
  -6   7  11      300.59      303.57     13.73 o 
  -5   7  11      686.21      674.75     18.48 o 
  -4   7  11       75.30       69.41      7.55 o 
  -3   7  11       77.28       48.67      6.95 o 
  -2   7  11      157.87      158.62      8.88 o 
  -1   7  11        9.13       -3.77      5.65 o 
   0   7  11      502.24      514.54     24.37 o 
   1   7  11      984.68      990.96     29.28 o 
   2   7  11      177.03      207.08     39.46 o 
   3   7  11      686.34      711.70     26.48 o 
   4   7  11      437.91      479.56     48.13 o 
   5   7  11      504.94      473.86     24.16 o 
  -9   8  11      109.92       99.36     13.65 o 
  -8   8  11      511.93      514.25     22.09 o 
  -7   8  11        7.86       15.44      9.64 o 
  -6   8  11       29.49       36.31      7.97 o 
  -5   8  11       67.25       54.78      8.74 o 
  -4   8  11      496.19      524.56     14.79 o 
  -3   8  11      495.34      451.64     16.65 o 
  -2   8  11     1056.80     1049.13     16.52 o 
  -1   8  11        7.57        5.41      5.27 o 
   0   8  11      664.94      678.24     19.58 o 
   1   8  11       39.97       68.39     10.82 o 
   2   8  11       40.74       32.08     13.05 o 
   3   8  11        2.39        5.89     15.82 o 
   4   8  11      129.72      108.10     16.47 o 
   5   8  11        1.98        6.62     13.39 o 
  -8   9  11      156.24      180.76     15.99 o 
  -7   9  11        9.12       -0.28      9.39 o 
  -6   9  11      170.66      185.98     11.91 o 
  -5   9  11      294.57      304.72     14.19 o 
  -4   9  11      498.91      470.82     14.65 o 
  -3   9  11       48.31       54.99      7.95 o 
  -2   9  11      227.06      217.64      9.17 o 
  -1   9  11       32.33       24.49      6.28 o 
   0   9  11      466.20      491.07     17.82 o 
   1   9  11      226.95      246.78     13.94 o 
   2   9  11      887.40      835.36     28.59 o 
   3   9  11       87.81       72.87     15.05 o 
   4   9  11      402.88      448.19     24.23 o 
  -7  10  11        0.91       -5.92      9.64 o 
  -6  10  11        6.72        0.39      6.68 o 
  -5  10  11      851.00      901.62     22.31 o 
  -4  10  11      630.37      636.80     21.97 o 
  -3  10  11      389.32      411.46     14.41 o 
  -2  10  11       24.59       13.95      5.96 o 
  -1  10  11      686.78      676.26     20.58 o 
   0  10  11      131.84      123.96     11.66 o 
   1  10  11      196.37      197.25     18.01 o 
   2  10  11        1.58        7.29     12.75 o 
   3  10  11        6.57        6.48     12.61 o 
  -5  11  11      521.98      534.47     18.57 o 
  -4  11  11        0.02        1.36      7.73 o 
  -3  11  11      171.19      144.82     11.72 o 
  -2  11  11      106.18       91.44     14.90 o 
  -1  11  11       11.23       14.41      9.30 o 
   0  11  11        6.40        4.16      8.88 o 
   1  11  11      330.30      335.28     21.55 o 
 -10   0  12       17.98        4.52      7.66 o 
  -8   0  12     1151.02     1209.28     26.46 o 
  -6   0  12     2815.39     2812.95     40.23 o 
  -4   0  12     1622.76     1559.85     44.87 o 
  -2   0  12      435.15      406.61     26.52 o 
   0   0  12      924.05      883.52     36.83 o 
   2   0  12     1893.26     1872.67     55.18 o 
   4   0  12      571.79      625.70     37.53 o 
   6   0  12      542.22      600.20     38.86 o 
 -11   1  12      243.84      247.40     12.65 o 
 -10   1  12      564.83      528.33     13.44 o 
  -9   1  12      939.17      881.67     18.58 o 
  -8   1  12       45.19       54.08      8.49 o 
  -7   1  12      263.15      277.40     10.14 o 
  -6   1  12       56.64       59.23     10.86 o 
  -5   1  12      268.42      272.84     11.80 o 
  -4   1  12       28.42       19.34      8.64 o 
  -3   1  12     3562.82     3670.54     51.84 o 
  -2   1  12      275.39      278.48     15.42 o 
  -1   1  12     1726.38     1743.22     61.48 o 
   0   1  12     2331.05     2380.95     41.81 o 
   1   1  12      603.49      562.61     32.40 o 
   2   1  12     1149.67     1230.66     32.08 o 
   3   1  12      165.07      146.78     19.49 o 
   4   1  12        2.48      -16.71     16.71 o 
   5   1  12        0.54      -14.25     14.25 o 
   6   1  12      134.03      116.70     26.39 o 
 -11   2  12        9.75       17.31     14.43 o 
 -10   2  12       18.83       24.17      7.68 o 
  -9   2  12      250.57      256.13     14.08 o 
  -8   2  12       12.22        6.78      6.48 o 
  -7   2  12      229.60      242.75     11.36 o 
  -6   2  12      210.84      206.17     10.66 o 
  -5   2  12     1412.90     1391.07     23.31 o 
  -4   2  12       82.67       79.07      8.24 o 
  -3   2  12      448.10      468.33     19.18 o 
  -2   2  12       34.86       25.73      9.66 o 
  -1   2  12       23.64       21.98     10.11 o 
   0   2  12        5.49        2.89      9.61 o 
   1   2  12        3.95       -4.09     16.52 o 
   2   2  12      351.52      367.08     30.63 o 
   3   2  12      686.26      688.78     26.54 o 
   4   2  12       12.35       -9.23     23.45 o 
   5   2  12      986.00     1044.65     47.72 o 
   6   2  12       52.30       51.70     24.24 o 
 -10   3  12       45.26       28.67      9.79 o 
  -9   3  12      627.33      599.27     22.18 o 
  -8   3  12       38.99       35.44     10.07 o 
  -7   3  12        9.21       17.83      9.35 o 
  -6   3  12      104.37       88.86     11.32 o 
  -5   3  12      167.05      160.10      9.86 o 
  -4   3  12       31.38       37.35     10.95 o 
  -3   3  12     2002.74     1977.85     29.92 o 
  -2   3  12      432.03      428.02     37.31 o 
  -1   3  12      955.77      916.85     26.06 o 
   0   3  12      176.66      164.66     12.51 o 
   1   3  12     2326.33     2343.35     41.86 o 
   2   3  12      210.25      181.24     12.57 o 
   3   3  12       42.10       28.74      9.85 o 
   4   3  12       92.06      107.36     29.33 o 
   5   3  12       51.14       54.67     13.43 o 
   6   3  12      147.91      148.28     28.86 o 
 -10   4  12      173.17      157.30     14.52 o 
  -9   4  12       31.97       40.54      8.26 o 
  -8   4  12       35.54       60.55     10.63 o 
  -7   4  12       35.19       39.69     18.83 o 
  -6   4  12      435.57      392.30     26.96 o 
  -5   4  12      559.06      592.90     22.42 o 
  -4   4  12      305.38      312.64     12.32 o 
  -3   4  12      224.55      226.32     11.15 o 
  -2   4  12      575.76      581.71     24.55 o 
  -1   4  12       45.55       32.16      8.34 o 
   0   4  12        0.91       -2.41      7.25 o 
   1   4  12       60.87       36.78      9.09 o 
   2   4  12      180.35      170.35     20.84 o 
   3   4  12      210.51      260.00     23.42 o 
   4   4  12      287.93      276.61     19.17 o 
   5   4  12      615.72      612.82     26.33 o 
   6   4  12      124.08      119.36     27.47 o 
 -10   5  12       80.88       90.20     14.59 o 
  -9   5  12       14.23        0.28      8.70 o 
  -8   5  12       26.73       30.13      8.11 o 
  -7   5  12        9.74        3.80     10.47 o 
  -6   5  12      107.19      111.36     12.43 o 
  -5   5  12       27.65       22.37      7.18 o 
  -4   5  12       70.33       67.25      8.29 o 
  -3   5  12      278.49      282.69     10.71 o 
  -2   5  12       80.59       87.49      7.63 o 
  -1   5  12       20.15       18.89      7.85 o 
   0   5  12      892.47      862.83     23.22 o 
   1   5  12        6.45        0.81     11.11 o 
   2   5  12      264.25      281.49     16.80 o 
   3   5  12       32.98       49.11     13.68 o 
   4   5  12        7.59        2.27     12.23 o 
   5   5  12        1.09       -2.00     12.37 o 
  -9   6  12       25.95       16.68      9.98 o 
  -8   6  12      132.24      154.89     13.91 o 
  -7   6  12        4.78        2.79      7.15 o 
  -6   6  12      601.47      609.27     18.19 o 
  -5   6  12       74.37       55.92     11.34 o 
  -4   6  12     1008.25      989.47     21.26 o 
  -3   6  12        0.77        1.57      5.51 o 
  -2   6  12      250.68      239.12     10.41 o 
  -1   6  12       53.06       26.59     11.34 o 
   0   6  12        2.36       -2.91      8.18 o 
   1   6  12       43.95       38.31      9.62 o 
   2   6  12      564.27      564.81     33.45 o 
   3   6  12       10.45       -2.77     11.86 o 
   4   6  12      570.50      588.70     25.97 o 
   5   6  12       49.71       31.38     20.73 o 
  -9   7  12       86.83       84.05     13.29 o 
  -8   7  12      143.88      162.51     15.16 o 
  -7   7  12        7.82       -2.06      8.59 o 
  -6   7  12       25.23       19.69      8.95 o 
  -5   7  12      117.94      120.92      9.10 o 
  -4   7  12      432.16      421.76     11.62 o 
  -3   7  12       45.40       45.13      7.06 o 
  -2   7  12     1210.19     1167.25     19.80 o 
  -1   7  12      891.55      940.46     18.37 o 
   0   7  12      945.07      916.57     27.70 o 
   1   7  12      805.76      794.24     27.79 o 
   2   7  12       41.53       63.64     14.04 o 
   3   7  12       54.30       64.69     14.94 o 
   4   7  12       67.32       49.78     14.81 o 
  -8   8  12       79.48       71.14     12.32 o 
  -7   8  12      290.61      315.26     18.97 o 
  -6   8  12       39.50       31.82      8.30 o 
  -5   8  12     1523.91     1520.01     27.95 o 
  -4   8  12      454.61      437.53     14.39 o 
  -3   8  12      190.75      187.71      8.94 o 
  -2   8  12        1.43        9.47      5.64 o 
  -1   8  12      163.40      152.17      8.61 o 
   0   8  12        0.85        8.50     10.11 o 
   1   8  12      849.25      785.59     21.74 o 
   2   8  12      180.97      179.41     17.94 o 
   3   8  12      454.06      501.01     25.07 o 
  -7   9  12        8.35        1.64     10.10 o 
  -6   9  12       27.78       14.35      7.98 o 
  -5   9  12      178.22      183.63     12.32 o 
  -4   9  12       20.72       20.26     11.80 o 
  -3   9  12      138.59      154.54      8.62 o 
  -2   9  12       57.61       61.81      7.17 o 
  -1   9  12      534.08      579.20     19.45 o 
   0   9  12       15.28       17.29      8.90 o 
   1   9  12      989.47      978.13     35.46 o 
   2   9  12        0.68       -3.13     12.51 o 
  -5  10  12      138.31      137.97     11.87 o 
  -4  10  12      235.11      267.69     14.86 o 
  -3  10  12       76.36       87.52     10.40 o 
  -2  10  12      423.47      448.70     21.29 o 
  -1  10  12        4.49        3.34      8.85 o 
   0  10  12       13.86       20.50      9.58 o 
   1  10  12      185.02      159.98     20.09 o 
  -9   0  13      181.56      189.91     13.15 o 
  -7   0  13       34.41       37.90      8.91 o 
  -5   0  13      244.83      279.47     22.28 o 
  -3   0  13     2486.12     2532.61     61.13 o 
  -1   0  13     1245.19     1225.58     44.05 o 
   1   0  13      639.09      594.75     33.35 o 
   3   0  13      204.78      185.36     26.90 o 
   5   0  13        5.44      -21.45     21.45 o 
 -10   1  13      131.54      130.00      8.63 o 
  -9   1  13      151.60      139.42      8.73 o 
  -8   1  13      369.67      345.04     11.57 o 
  -7   1  13       66.65       68.98     12.49 o 
  -6   1  13       39.87       40.37      7.74 o 
  -5   1  13      902.11      914.00     37.40 o 
  -4   1  13       27.02       31.41     10.57 o 
  -3   1  13      883.37      947.75     34.46 o 
  -2   1  13       66.85       44.70     11.05 o 
  -1   1  13        6.81       -5.79      9.86 o 
   0   1  13      372.41      400.86     59.96 o 
   1   1  13       12.40       10.57     12.68 o 
   2   1  13      547.20      532.30     25.50 o 
   3   1  13      593.58      580.88     26.74 o 
   5   1  13      402.50      341.09     24.62 o 
 -10   2  13      743.35      745.90     16.32 o 
  -9   2  13       49.15       44.32      8.03 o 
  -8   2  13      358.54      395.73     14.61 o 
  -7   2  13       14.17       22.98      7.22 o 
  -6   2  13      650.65      601.95     16.88 o 
  -5   2  13      208.33      208.41     11.27 o 
  -4   2  13        0.23       -8.10      8.10 o 
  -3   2  13      482.10      475.31     20.53 o 
  -2   2  13     1018.75     1014.19     27.95 o 
  -1   2  13      115.90      133.78     23.48 o 
   0   2  13     1732.94     1668.62     36.48 o 
   1   2  13      955.98      966.96     29.88 o 
   2   2  13      470.39      543.87     50.88 o 
   3   2  13       22.20       33.70     15.37 o 
   4   2  13       32.92       31.93     15.72 o 
   5   2  13       73.93       43.54     25.69 o 
  -9   3  13        7.52       -2.42     10.13 o 
  -8   3  13      166.68      182.11     15.73 o 
  -7   3  13       30.89       30.41      7.48 o 
  -6   3  13      388.52      394.25     14.21 o 
  -5   3  13       21.39       13.31      7.30 o 
  -4   3  13     1271.27     1315.48     23.95 o 
  -3   3  13       69.83       72.31     12.00 o 
  -2   3  13      210.45      185.15     14.58 o 
  -1   3  13       37.63       41.66     13.13 o 
   0   3  13      371.31      366.70     19.95 o 
   1   3  13       55.82       49.88     13.70 o 
   2   3  13      273.57      265.70     19.73 o 
   3   3  13       16.84       24.22     19.10 o 
   4   3  13      524.57      519.21     46.51 o 
   5   3  13       55.88       52.27     26.77 o 
  -9   4  13      227.59      237.30     13.47 o 
  -8   4  13      124.37      135.11     13.98 o 
  -7   4  13      128.30      125.51      8.91 o 
  -6   4  13      103.00      112.82     14.37 o 
  -5   4  13       38.88       32.48      7.53 o 
  -4   4  13      255.24      236.61     12.08 o 
  -3   4  13       41.55       37.44     14.30 o 
  -2   4  13      168.65      173.14     14.80 o 
  -1   4  13       96.86       95.04     10.63 o 
   0   4  13      441.74      444.86     16.80 o 
   1   4  13      315.99      325.23     15.69 o 
   2   4  13      403.79      398.26     16.95 o 
   3   4  13      236.91      219.14     22.18 o 
   4   4  13       35.57        7.34     12.57 o 
  -9   5  13       46.99       45.45     12.97 o 
  -8   5  13       56.85       44.23     18.79 o 
  -7   5  13       18.04       21.98     11.04 o 
  -6   5  13       44.21       54.85      8.39 o 
  -5   5  13      467.09      483.11     16.78 o 
  -4   5  13      276.98      258.32     12.47 o 
  -3   5  13      439.34      449.57     22.65 o 
  -2   5  13        1.79       -4.25      8.86 o 
  -1   5  13      127.32      104.62     13.65 o 
   0   5  13       16.43        0.14      8.73 o 
   1   5  13        7.49       -7.22      8.72 o 
   2   5  13      334.68      306.89     19.94 o 
   3   5  13      355.48      397.33     56.10 o 
   4   5  13        7.75        4.46     12.46 o 
  -8   6  13       57.74       66.31     12.27 o 
  -7   6  13      228.89      261.08     14.24 o 
  -6   6  13       93.66       80.06     24.08 o 
  -5   6  13       67.71       64.70      8.85 o 
  -4   6  13        3.10        2.59      7.14 o 
  -3   6  13      199.13      230.66     10.75 o 
  -2   6  13       83.35       82.54     10.19 o 
  -1   6  13      519.71      622.46     33.80 o 
   0   6  13      130.25      111.28     11.96 o 
   1   6  13      715.50      774.89     22.15 o 
   2   6  13       11.26       14.15     12.54 o 
   3   6  13      452.73      427.37     23.49 o 
  -7   7  13      291.79      297.21     24.55 o 
  -6   7  13       47.80       49.84     16.40 o 
  -5   7  13      121.73      120.99      8.13 o 
  -4   7  13       61.06       80.83     13.08 o 
  -3   7  13      184.10      195.35     10.40 o 
  -2   7  13      114.34      105.06      9.03 o 
  -1   7  13        4.07        2.66      8.74 o 
   0   7  13      166.60      163.38     18.11 o 
   1   7  13        7.14       17.60     19.68 o 
   2   7  13       44.02       44.55     15.66 o 
   3   7  13      300.05      376.58     23.22 o 
  -6   8  13      100.10      100.31     16.04 o 
  -5   8  13       11.32       16.03      7.22 o 
  -4   8  13        0.12        9.21      5.79 o 
  -3   8  13       94.21       90.11      7.64 o 
  -2   8  13      159.89      164.81     11.88 o 
  -1   8  13        8.26       14.10      7.30 o 
   0   8  13      870.49      871.91     30.57 o 
   1   8  13       85.40       77.38     12.85 o 
   2   8  13      509.23      619.47     27.78 o 
  -5   9  13       55.49       62.00      9.89 o 
  -4   9  13      344.86      333.18     11.55 o 
  -3   9  13       64.73       62.75      7.54 o 
  -2   9  13        5.37        4.75      6.20 o 
  -1   9  13        6.78       19.42      9.40 o 
   0   9  13       16.43        4.93      9.13 o 
  -8   0  14        6.89        9.89      8.93 o 
  -6   0  14      196.60      163.09     19.81 o 
  -4   0  14      454.76      455.34     28.92 o 
  -2   0  14      389.08      431.67     30.82 o 
   0   0  14      267.22      249.34     25.38 o 
   2   0  14      606.20      564.50     38.60 o 
   4   0  14      524.97      582.60     41.77 o 
  -9   1  14        9.33        7.13      8.01 o 
  -8   1  14      326.00      331.52     14.58 o 
  -7   1  14      268.55      276.58     13.13 o 
  -6   1  14      179.22      190.67     21.36 o 
  -5   1  14      182.74      180.58     15.11 o 
  -4   1  14      120.14      112.11     13.42 o 
  -3   1  14      172.62      181.05     15.95 o 
  -2   1  14      483.86      474.27     21.84 o 
  -1   1  14      153.38      149.02     15.56 o 
   0   1  14      371.88      374.65     21.75 o 
   1   1  14       42.82       40.77     14.52 o 
   2   1  14     1062.43     1027.18     47.84 o 
   3   1  14       47.08       58.27     17.09 o 
   4   1  14      115.22      108.48     20.00 o 
  -9   2  14       53.02       60.16     13.82 o 
  -8   2  14      202.14      206.44     14.96 o 
  -7   2  14      132.31      121.06     10.47 o 
  -6   2  14       10.78       21.05      7.87 o 
  -5   2  14      477.59      472.46     20.49 o 
  -4   2  14        6.14        2.06      9.48 o 
  -3   2  14      832.22      861.43     27.63 o 
  -2   2  14        5.05       -1.35     10.55 o 
  -1   2  14      467.24      490.50     23.13 o 
   0   2  14      432.02      390.49     37.43 o 
   1   2  14        1.31       -9.82     13.05 o 
   2   2  14        6.73      -12.81     13.96 o 
   3   2  14      286.60      294.90     22.03 o 
  -8   3  14       64.99       53.71      8.90 o 
  -7   3  14      316.14      315.07     13.74 o 
  -6   3  14       46.99       35.89      8.41 o 
  -5   3  14      386.15      401.37     15.05 o 
  -4   3  14      114.88      147.30     14.92 o 
  -3   3  14       84.77       76.60     12.71 o 
  -2   3  14        2.98       -9.10     11.30 o 
  -1   3  14       38.44       59.55     13.56 o 
   0   3  14       17.18       15.05     13.01 o 
   1   3  14      582.29      632.76     26.44 o 
   2   3  14        1.08       -9.19     21.74 o 
   3   3  14      949.64      980.48     50.69 o 
  -8   4  14       85.67       81.59      9.61 o 
  -7   4  14       15.84        9.27      8.08 o 
  -6   4  14        0.71        0.40      7.23 o 
  -5   4  14      172.39      162.38     11.17 o 
  -4   4  14      170.97      153.37     11.42 o 
  -3   4  14      538.86      534.42     23.06 o 
  -2   4  14      177.91      187.59     20.00 o 
  -1   4  14       98.86       75.77     24.17 o 
   0   4  14       29.35       42.92     13.70 o 
   1   4  14       63.19       50.65     15.16 o 
   2   4  14       45.39       26.15     13.02 o 
   3   4  14       45.21       24.04     25.66 o 
  -7   5  14       68.86       70.63     13.51 o 
  -6   5  14       70.59       55.81      9.01 o 
  -5   5  14       66.52       74.03      9.45 o 
  -4   5  14      100.67      108.43     10.47 o 
  -3   5  14       63.11       38.61     18.29 o 
  -2   5  14      103.02      111.47     25.03 o 
  -1   5  14       28.11       20.69      9.31 o 
   0   5  14      155.46      159.86     13.62 o 
   1   5  14       28.37       17.65     10.31 o 
   2   5  14      542.12      566.84     26.35 o 
  -7   6  14       55.42       42.51      7.02 o 
  -6   6  14      105.78      110.42     14.54 o 
  -5   6  14       47.66       44.38      8.71 o 
  -4   6  14      349.95      350.97     16.48 o 
  -3   6  14        2.07       -5.70      8.76 o 
  -2   6  14      334.42      338.96     19.36 o 
  -1   6  14      199.57      179.67     13.45 o 
   0   6  14      178.69      174.75     13.63 o 
   1   6  14       33.00       17.14     20.54 o 
  -6   7  14      236.03      224.19     11.52 o 
  -5   7  14       93.79       96.47      9.00 o 
  -4   7  14       97.54       69.59     10.01 o 
  -3   7  14        6.32        0.88      9.00 o 
  -2   7  14      147.62      186.60     28.50 o 
  -1   7  14      320.64      325.32     16.71 o 
   0   7  14      216.73      219.94     19.25 o 
  -4   8  14       69.53       62.06      7.61 o 
  -3   8  14      313.29      336.01     11.95 o 
  -2   8  14        0.17       -7.11      7.11 o 
  -7   0  15      445.63      467.87     31.52 o 
  -5   0  15      123.58      154.54     21.39 o 
  -3   0  15      389.47      363.83     29.68 o 
  -1   0  15      108.55       46.45     21.14 o 
   1   0  15      154.75      128.15     24.30 o 
  -7   1  15        4.60       -2.52     10.43 o 
  -6   1  15       22.00       13.05     11.38 o 
  -5   1  15      178.66      165.76     25.63 o 
  -4   1  15       49.71       51.09     12.52 o 
  -3   1  15     1042.98     1062.97     31.39 o 
  -2   1  15      256.36      253.31     22.15 o 
  -1   1  15      283.34      307.21     20.90 o 
   0   1  15       12.16       -5.69     12.63 o 
   1   1  15      109.00       91.87     18.95 o 
   2   1  15       32.85       10.90     20.25 o 
  -7   2  15       37.92       44.35      9.23 o 
  -6   2  15      142.94      144.78     15.41 o 
  -5   2  15       20.26       22.50     11.21 o 
  -4   2  15      228.20      210.16     17.51 o 
  -3   2  15       71.62       86.86     16.55 o 
  -2   2  15        2.49      -12.59     12.59 o 
  -1   2  15       74.47       71.03     15.14 o 
   0   2  15       53.85       23.20     14.81 o 
   1   2  15        8.20       -3.30     23.83 o 
  -7   3  15        4.48       12.67      8.09 o 
  -6   3  15       12.80        4.98      7.48 o 
  -5   3  15       30.25       15.08     13.54 o 
  -4   3  15      171.16      204.75     17.53 o 
  -3   3  15       10.45        0.78     11.72 o 
  -2   3  15      306.92      301.46     20.27 o 
  -1   3  15       82.96       50.19     16.77 o 
   0   3  15       99.33      107.53     24.46 o 
   1   3  15      206.32      194.73     25.22 o 
  -6   4  15      382.30      351.29     15.57 o 
  -5   4  15      276.39      282.33     21.33 o 
  -4   4  15      566.63      547.16     24.36 o 
  -3   4  15      116.83      106.55     15.49 o 
  -2   4  15       63.36       46.11     16.49 o 
  -1   4  15      101.53       80.04     15.97 o 
   0   4  15       83.56       54.89     31.42 o 
   1   4  15       86.77       75.62     16.44 o 
  -5   5  15        1.97       -0.44      8.21 o 
  -4   5  15        2.81       -8.36     11.52 o 
  -3   5  15      460.03      487.88     24.24 o 
  -2   5  15        4.40      -11.24     12.10 o 
  -1   5  15      574.67      641.64     27.64 o 
   0   5  15       15.10        4.14     14.22 o 
  -4   6  15       14.18       15.13     11.75 o 
  -3   6  15       85.74       88.05     16.07 o 
  -2   6  15      153.84      142.20     17.65 o 
  -4   0  16      189.10      205.36     24.93 o 
  -2   0  16      383.83      351.61     32.15 o 
  -5   1  16       97.31       84.03     15.25 o 
  -4   1  16      335.11      353.56     21.84 o 
  -3   1  16      266.21      269.09     20.52 o 
  -2   1  16      182.66      152.11     17.88 o 
  -1   1  16        2.72      -13.64     13.80 o 
  -4   2  16       15.69       30.37     13.56 o 
  -3   2  16      336.95      337.32     36.07 o 
  -2   2  16       93.85       85.11     25.41 o 
                                                 
